# Supplementary material for: Necroptosis Identifies Novel Molecular Phenotypes and Influences Tumor Immune Microenvironment of Lung Adenocarcinoma
Source: Front Immunol. 2022 Jul 14;13:934494. doi: 10.3389/fimmu.2022.934494 (PMC9331758; doi:10.3389/fimmu.2022.934494)
Supplement: Supplementary file 15 [file Table_1.xlsx]

## Sheet: Sheet1
Symbol	Pathway
CCND1	Cell.Cycle_activated
CCND2	Cell.Cycle_activated
CCND3	Cell.Cycle_activated
CCNE1	Cell.Cycle_activated
CDK2	Cell.Cycle_activated
CDK4	Cell.Cycle_activated
CDK6	Cell.Cycle_activated
E2F1	Cell.Cycle_activated
E2F3	Cell.Cycle_activated
YAP1	Hippo_activated
TEAD1	Hippo_activated
TEAD2	Hippo_activated
TEAD3	Hippo_activated
TEAD4	Hippo_activated
WWTR1	Hippo_activated
MYC	MYC_activated
MYCL1	MYC_activated
MYCN	MYC_activated
CREBBP	NOTCH_activated
EP300	NOTCH_activated
HES1	NOTCH_activated
HES2	NOTCH_activated
HES3	NOTCH_activated
HES4	NOTCH_activated
HES5	NOTCH_activated
HEY1	NOTCH_activated
HEY2	NOTCH_activated
HEYL	NOTCH_activated
KAT2B	NOTCH_activated
NOTCH1	NOTCH_activated
NOTCH2	NOTCH_activated
NOTCH3	NOTCH_activated
NOTCH4	NOTCH_activated
PSEN2	NOTCH_activated
LFNG	NOTCH_activated
NCSTN	NOTCH_activated
JAG1	NOTCH_activated
APH1A	NOTCH_activated
FHL1	NOTCH_activated
THBS2	NOTCH_activated
MFAP2	NOTCH_activated
RFNG	NOTCH_activated
MFAP5	NOTCH_activated
JAG2	NOTCH_activated
MAML3	NOTCH_activated
MFNG	NOTCH_activated
CNTN1	NOTCH_activated
MAML1	NOTCH_activated
MAML2	NOTCH_activated
PSEN1	NOTCH_activated
PSENEN	NOTCH_activated
RBPJ	NOTCH_activated
RBPJL	NOTCH_activated
SNW1	NOTCH_activated
ADAM10	NOTCH_activated
APH1B	NOTCH_activated
ADAM17	NOTCH_activated
DLK1	NOTCH_activated
DLL1	NOTCH_activated
DLL3	NOTCH_activated
DLL4	NOTCH_activated
DNER	NOTCH_activated
DTX1	NOTCH_activated
DTX2	NOTCH_activated
DTX3	NOTCH_activated
DTX3L	NOTCH_activated
DTX4	NOTCH_activated
EGFL7	NOTCH_activated
NFE2L2	NRF2_activated
EIF4EBP1	PI3K_activated
AKT1	PI3K_activated
AKT2	PI3K_activated
AKT3	PI3K_activated
AKT1S1	PI3K_activated
INPP4B	PI3K_activated
MAPKAP1	PI3K_activated
MLST8	PI3K_activated
MTOR	PI3K_activated
PDK1	PI3K_activated
PIK3CA	PI3K_activated
PIK3CB	PI3K_activated
PIK3R2	PI3K_activated
RHEB	PI3K_activated
RICTOR	PI3K_activated
RPTOR	PI3K_activated
RPS6	PI3K_activated
RPS6KB1	PI3K_activated
STK11	PI3K_activated
TGFBR1	TGF-B_activated
TGFBR2	TGF-B_activated
ACVR2A	TGF-B_activated
ACVR1B	TGF-B_activated
SMAD2	TGF-B_activated
SMAD3	TGF-B_activated
SMAD4	TGF-B_activated
TP53	TP53_activated
ATM	TP53_activated
CHEK2	TP53_activated
RPS6KA3	TP53_activated
LEF1	Wnt_activated
LGR4	Wnt_activated
LGR5	Wnt_activated
LZTR1	Wnt_activated
NDP	Wnt_activated
PORCN	Wnt_activated
SFRP1	Wnt_activated
SFRP2	Wnt_activated
SFRP4	Wnt_activated
SFRP5	Wnt_activated
SOST	Wnt_activated
TCF7L1	Wnt_activated
WIF1	Wnt_activated
ZNRF3	Wnt_activated
CTNNB1	Wnt_activated
DVL1	Wnt_activated
DVL2	Wnt_activated
DVL3	Wnt_activated
FRAT1	Wnt_activated
FRAT2	Wnt_activated
DKK1	Wnt_activated
DKK2	Wnt_activated
DKK3	Wnt_activated
DKK4	Wnt_activated
RNF43	Wnt_activated
TCF7	Wnt_activated
TCF7L2	Wnt_activated
ABL1	RAS_activated
EGFR	RAS_activated
ERBB2	RAS_activated
ERBB3	RAS_activated
ERBB4	RAS_activated
PDGFRA	RAS_activated
PDGFRB	RAS_activated
MET	RAS_activated
FGFR1	RAS_activated
FGFR2	RAS_activated
FGFR3	RAS_activated
FGFR4	RAS_activated
FLT3	RAS_activated
ALK	RAS_activated
RET	RAS_activated
ROS1	RAS_activated
KIT	RAS_activated
IGF1R	RAS_activated
NTRK1	RAS_activated
NTRK2	RAS_activated
NTRK3	RAS_activated
SOS1	RAS_activated
GRB2	RAS_activated
PTPN11	RAS_activated
KRAS	RAS_activated
HRAS	RAS_activated
NRAS	RAS_activated
RIT1	RAS_activated
ARAF	RAS_activated
BRAF	RAS_activated
RAF1	RAS_activated
RAC1	RAS_activated
MAP2K1	RAS_activated
MAP2K2	RAS_activated
MAPK1	RAS_activated
INSR	RAS_activated
INSRR	RAS_activated
IRS1	RAS_activated
SOS2	RAS_activated
SHC1	RAS_activated
SHC2	RAS_activated
SHC3	RAS_activated
SHC4	RAS_activated
RASGRP1	RAS_activated
RASGRP2	RAS_activated
RASGRP3	RAS_activated
RASGRP4	RAS_activated
RAPGEF1	RAS_activated
RAPGEF2	RAS_activated
RASGRF1	RAS_activated
RASGRF2	RAS_activated
FNTA	RAS_activated
FNTB	RAS_activated
SPRED1	RAS_activated
SPRED2	RAS_activated
SPRED3	RAS_activated
SHOC2	RAS_activated
KSR1	RAS_activated
KSR2	RAS_activated
JAK2	RAS_activated
IRS2	RAS_activated
CDKN1A	Cell.Cycle_repressed
CDKN1B	Cell.Cycle_repressed
CDKN2A	Cell.Cycle_repressed
CDKN2B	Cell.Cycle_repressed
CDKN2C	Cell.Cycle_repressed
RB1	Cell.Cycle_repressed
STK4	Hippo_repressed
STK3	Hippo_repressed
SAV1	Hippo_repressed
LATS1	Hippo_repressed
LATS2	Hippo_repressed
MOB1A	Hippo_repressed
MOB1B	Hippo_repressed
PTPN14	Hippo_repressed
NF2	Hippo_repressed
WWC1	Hippo_repressed
TAOK1	Hippo_repressed
TAOK2	Hippo_repressed
TAOK3	Hippo_repressed
CRB1	Hippo_repressed
CRB2	Hippo_repressed
CRB3	Hippo_repressed
LLGL1	Hippo_repressed
LLGL2	Hippo_repressed
HMCN1	Hippo_repressed
SCRIB	Hippo_repressed
HIPK2	Hippo_repressed
FAT1	Hippo_repressed
FAT2	Hippo_repressed
FAT3	Hippo_repressed
FAT4	Hippo_repressed
DCHS1	Hippo_repressed
DCHS2	Hippo_repressed
CSNK1E	Hippo_repressed
CSNK1D	Hippo_repressed
AJUBA	Hippo_repressed
LIMD1	Hippo_repressed
WTIP	Hippo_repressed
MGA	MYC_repressed
MNT	MYC_repressed
MXD1	MYC_repressed
MXD3	MYC_repressed
MXD4	MYC_repressed
MXI1	MYC_repressed
ARRDC1	NOTCH_repressed
CNTN6	NOTCH_repressed
KDM5A	NOTCH_repressed
NOV	NOTCH_repressed
NRARP	NOTCH_repressed
ITCH	NOTCH_repressed
SPEN	NOTCH_repressed
FBXW7	NOTCH_repressed
HDAC2	NOTCH_repressed
CUL1	NOTCH_repressed
NCOR1	NOTCH_repressed
NCOR2	NOTCH_repressed
HDAC1	NOTCH_repressed
NUMB	NOTCH_repressed
CIR1	NOTCH_repressed
NUMBL	NOTCH_repressed
RBX1	NOTCH_repressed
SAP30	NOTCH_repressed
SKP1	NOTCH_repressed
CTBP1	NOTCH_repressed
CTBP2	NOTCH_repressed
KEAP1	NRF2_repressed
CUL3	NRF2_repressed
DEPDC5	PI3K_repressed
DEPTOR	PI3K_repressed
NPRL2	PI3K_repressed
NPRL3	PI3K_repressed
PIK3R1	PI3K_repressed
PIK3R3	PI3K_repressed
PPP2R1A	PI3K_repressed
PTEN	PI3K_repressed
TSC1	PI3K_repressed
TSC2	PI3K_repressed
NF1	RAS_repressed
RASA1	RAS_repressed
CBL	RAS_repressed
ERRFI1	RAS_repressed
CBLB	RAS_repressed
CBLC	RAS_repressed
RCE1	RAS_repressed
ICMT	RAS_repressed
MRAS	RAS_repressed
PLXNB1	RAS_repressed
MAPK3	RAS_repressed
ARHGAP35	RAS_repressed
RASA2	RAS_repressed
RASA3	RAS_repressed
RASAL1	RAS_repressed
RASAL2	RAS_repressed
RASAL3	RAS_repressed
DAB2IP	RAS_repressed
PPP1CA	RAS_repressed
SCRIB	RAS_repressed
PIN1	RAS_repressed
PEBP1	RAS_repressed
ERF	RAS_repressed
PEA15	RAS_repressed
MDM2	TP53_repressed
MDM4	TP53_repressed
CHD8	Wnt_repressed
LRP5	Wnt_repressed
LRP6	Wnt_repressed
RSPO1	Wnt_repressed
TLE1	Wnt_repressed
TLE2	Wnt_repressed
TLE3	Wnt_repressed
TLE4	Wnt_repressed
FZD1	Wnt_repressed
FZD10	Wnt_repressed
FZD2	Wnt_repressed
FZD3	Wnt_repressed
FZD4	Wnt_repressed
FZD5	Wnt_repressed
FZD6	Wnt_repressed
FZD7	Wnt_repressed
FZD8	Wnt_repressed
FZD9	Wnt_repressed
WNT1	Wnt_repressed
WNT10A	Wnt_repressed
WNT10B	Wnt_repressed
WNT11	Wnt_repressed
WNT16	Wnt_repressed
WNT2	Wnt_repressed
WNT3A	Wnt_repressed
WNT4	Wnt_repressed
WNT5A	Wnt_repressed
WNT5B	Wnt_repressed
WNT6	Wnt_repressed
WNT7A	Wnt_repressed
WNT7B	Wnt_repressed
WNT8A	Wnt_repressed
WNT8B	Wnt_repressed
WNT9A	Wnt_repressed
WNT9B	Wnt_repressed
AMER1	Wnt_repressed
APC	Wnt_repressed
AXIN1	Wnt_repressed
AXIN2	Wnt_repressed
GSK3B	Wnt_repressed
CHD4	Wnt_repressed
