# Supplementary material for: Necroptosis Identifies Novel Molecular Phenotypes and Influences Tumor Immune Microenvironment of Lung Adenocarcinoma
Source: Front Immunol. 2022 Jul 14;13:934494. doi: 10.3389/fimmu.2022.934494 (PMC9331758; doi:10.3389/fimmu.2022.934494)
Supplement: Supplementary file 16 [file Table_2.xlsx]

## Sheet: Sheet1
id	Event	Time	NecroScore	group
TCGA-86-8359	1	1.21644	3.3002	High
TCGA-44-2668	1	2.08493	1.4837	High
TCGA-S2-AA1A	0	1.40548	-3.03864	High
TCGA-95-7043	1	1.37808	-0.424695	High
TCGA-05-5425	0	2.41644	1.92961	High
TCGA-55-8514	0	1.42466	0.275009	High
TCGA-05-4396	1	0.830137	1.15042	High
TCGA-44-A47A	0	1.27671	2.451	High
TCGA-78-7149	0	10.7945	-4.29323	Low
TCGA-55-6642	0	6.70959	-1.25234	High
TCGA-38-7271	1	2.19178	-3.01232	High
TCGA-49-4486	1	6.35068	-7.52467	Low
TCGA-75-7025	0	9.05479	-4.98274	Low
TCGA-L9-A50W	1	1.21096	-0.473979	High
TCGA-44-4112	1	2.2137	-3.62942	High
TCGA-44-2655	0	3.6274	-1.76962	High
TCGA-55-7815	0	2.11781	-5.38774	Low
TCGA-78-7153	0	9.9589	-3.89411	Low
TCGA-95-7562	1	0.238356	5.24123	High
TCGA-69-7979	0	1.11781	2.88886	High
TCGA-44-A4SU	1	1.12055	-0.625162	High
TCGA-95-A4VN	0	1.51507	1.85652	High
TCGA-55-7995	0	2.43562	4.79944	High
TCGA-55-7914	1	0.512329	-1.67824	High
TCGA-86-7953	0	2.73151	4.65864	High
TCGA-69-8255	0	0.353425	2.0129	High
TCGA-J2-8192	0	2.02466	-0.736686	High
TCGA-62-A472	0	2.49315	-1.44599	High
TCGA-55-A4DG	0	1.66575	-2.01624	High
TCGA-MP-A4T6	1	4.90411	1.15103	High
TCGA-44-3918	0	2.83836	-4.09249	Low
TCGA-50-5942	0	5.06027	-4.22882	Low
TCGA-44-6146	0	1.99452	-4.14544	Low
TCGA-97-8175	0	1.50959	-0.605582	High
TCGA-75-6206	0	7.09589	-1.24413	High
TCGA-44-6147	0	2.31507	-3.9813	Low
TCGA-50-8459	0	3.06575	-2.86085	High
TCGA-91-8496	0	1.38356	-6.15153	Low
TCGA-55-8620	1	1.0274	4.23438	High
TCGA-78-7162	1	8.68219	-2.15923	High
TCGA-64-5815	0	2.3726	-0.875906	High
TCGA-78-7154	1	1.62466	1.32099	High
TCGA-55-A48Z	0	1.78356	1.83989	High
TCGA-05-4427	0	2.16712	2.52898	High
TCGA-91-6840	0	1.01918	3.99914	High
TCGA-78-7537	1	4.44384	-3.20622	High
TCGA-55-7281	0	2.38904	-1.92448	High
TCGA-55-A48X	0	1.88767	0.92738	High
TCGA-62-8398	1	1.21644	3.64882	High
TCGA-78-7535	1	2.6	-2.63103	High
TCGA-55-7728	0	1.92877	-5.70154	Low
TCGA-95-7948	0	1.30411	0.2716	High
TCGA-L9-A7SV	0	1.54795	0.848566	High
TCGA-86-A4P8	0	2.20548	-4.48061	Low
TCGA-05-5423	0	0.413699	-2.26603	High
TCGA-93-A4JO	1	0.090411	2.01244	High
TCGA-64-1681	1	3.19726	-3.69662	High
TCGA-97-8171	0	1.55616	-3.28151	High
TCGA-55-7284	1	0.665753	-1.8729	High
TCGA-05-4418	1	0.750685	-1.6429	High
TCGA-97-8177	0	1.36712	-1.59904	High
TCGA-55-7816	1	1.28219	-4.97736	Low
TCGA-55-6543	0	1.19178	-1.55396	High
TCGA-NJ-A55R	0	1.65205	0.815038	High
TCGA-50-6597	1	3.47397	-4.42104	Low
TCGA-49-AAR9	1	0.712329	4.38111	High
TCGA-62-8402	1	4.10411	2.14299	High
TCGA-78-7147	1	1.60548	2.27316	High
TCGA-78-7542	1	0.879452	4.00743	High
TCGA-75-5125	1	5.55342	3.67882	High
TCGA-97-7546	0	3.52055	-1.38931	High
TCGA-86-8279	0	2.6	5.09738	High
TCGA-38-4625	0	8.14521	3.34021	High
TCGA-L4-A4E5	0	1.58356	1.44336	High
TCGA-55-8511	0	1.51233	1.98837	High
TCGA-05-5420	0	1.25205	-4.17422	Low
TCGA-55-8085	0	2.47671	1.32033	High
TCGA-97-A4LX	0	1.68219	1.20462	High
TCGA-44-6775	0	1.93151	0.187843	High
TCGA-86-8055	1	0.339726	1.89156	High
TCGA-78-8640	0	19.3479	1.18272	High
TCGA-73-4666	0	2.19178	3.13307	High
TCGA-55-7724	0	1.93151	-7.34293	Low
TCGA-62-A46S	1	4.52877	-3.54745	High
TCGA-55-A48Y	0	1.72603	0.549739	High
TCGA-55-7913	1	1.53699	3.23006	High
TCGA-64-1676	0	4.73425	-4.68597	Low
TCGA-MP-A4TH	0	2.03014	-1.89093	High
TCGA-55-7227	1	2.60822	-1.92926	High
TCGA-MP-A4TE	1	2.45479	1.89315	High
TCGA-50-5044	1	1.70959	-2.49321	High
TCGA-44-2662	0	3.50685	0.42789	High
TCGA-49-4488	1	2.38082	-0.363285	High
TCGA-05-5429	1	0.753425	-0.911176	High
TCGA-97-7941	0	1.32603	-2.07189	High
TCGA-78-7156	1	2.67397	-4.59359	Low
TCGA-71-6725	0	0.70137	1.52821	High
TCGA-05-4432	0	2.08493	3.48005	High
TCGA-86-7955	0	2.93699	1.96285	High
TCGA-55-8614	0	1.46849	1.79588	High
TCGA-49-AAR0	0	13.0548	2.43795	High
TCGA-44-3919	1	2.81096	0.907496	High
TCGA-55-7907	1	0.939726	-1.70395	High
TCGA-86-8669	0	2.56986	-0.538385	High
TCGA-L9-A743	0	1.81918	0.274272	High
TCGA-05-4417	0	1.24658	0.0349334	High
TCGA-53-7626	1	2.54521	-1.23028	High
TCGA-49-4506	1	2.73699	-3.59909	High
TCGA-55-8301	0	1.46301	0.58619	High
TCGA-55-7994	0	1.65205	2.60382	High
TCGA-J2-A4AE	0	2.95616	-3.92036	Low
TCGA-78-7159	0	5.40822	1.39162	High
TCGA-73-A9RS	1	0.931507	4.47726	High
TCGA-97-A4M2	0	1.70959	-2.58607	High
TCGA-91-6836	0	1.14247	4.10224	High
TCGA-44-7669	1	1.5726	5.97374	High
TCGA-55-A4DF	1	1.68219	2.43507	High
TCGA-44-3398	0	3.1863	-4.92365	Low
TCGA-64-1680	0	3.08493	-5.15358	Low
TCGA-55-6984	1	2.08219	-2.90699	High
TCGA-55-6979	1	0.649315	1.18942	High
TCGA-50-5944	0	4.79452	-2.86798	High
TCGA-55-8302	0	1.30959	1.5761	High
TCGA-49-6742	1	1.33699	-0.70426	High
TCGA-55-6970	1	1.27123	0.157115	High
TCGA-49-AARO	0	10.2986	0.47838	High
TCGA-97-7552	0	5.29315	-1.82963	High
TCGA-55-8206	0	2.43288	-2.00365	High
TCGA-35-4123	0	0.49863	-1.01941	High
TCGA-50-5055	1	5.0137	-1.72039	High
TCGA-73-4670	0	0.358904	2.72709	High
TCGA-55-8299	1	1.28493	0.199614	High
TCGA-55-8616	0	0.131507	0.968121	High
TCGA-44-7671	0	2.43562	-0.573254	High
TCGA-86-A4JF	1	2.01918	0.986938	High
TCGA-55-8096	1	1.96986	0.370774	High
TCGA-83-5908	0	2.25753	4.13651	High
TCGA-62-A46Y	1	1.13425	-1.59727	High
TCGA-NJ-A4YP	0	0.136986	2.407	High
TCGA-86-7711	1	2.86575	1.64729	High
TCGA-69-8253	0	1.16712	-2.4841	High
TCGA-55-8207	0	2.67671	-4.22081	Low
TCGA-50-6594	1	1.0137	1.76389	High
TCGA-75-5147	0	3.65205	1.97952	High
TCGA-55-7910	0	2.84932	0.433599	High
TCGA-MP-A4T7	1	0.457534	-0.122381	High
TCGA-55-8090	1	1.63836	-0.853386	High
TCGA-73-4675	1	2.52603	-1.57553	High
TCGA-97-8179	0	1.19178	0.390423	High
TCGA-J2-A4AG	0	2.70685	-0.346402	High
TCGA-44-7667	0	3.00548	5.18508	High
TCGA-80-5608	0	7.7589	0.0763029	High
TCGA-73-7499	1	4.19452	-0.372679	High
TCGA-55-8205	0	1.6411	5.1912	High
TCGA-49-4510	1	2.45479	-3.60203	High
TCGA-49-4494	1	2.96164	-0.581975	High
TCGA-49-AARE	1	3.36712	0.938482	High
TCGA-69-8254	0	1.12055	-1.49158	High
TCGA-55-8204	0	1.41096	0.245016	High
TCGA-62-A46O	1	3.98356	0.26414	High
TCGA-55-6985	0	3.37808	-0.608487	High
TCGA-91-6835	0	0.216438	2.71144	High
TCGA-44-2661	0	3.17534	-4.39545	Low
TCGA-50-5936	1	0.70411	1.97404	High
TCGA-78-7220	1	2.21096	4.85816	High
TCGA-78-7163	0	19.8575	0.502625	High
TCGA-50-7109	1	0.843836	1.42578	High
TCGA-97-A4M1	0	1.64658	-3.43534	High
TCGA-69-7973	0	0.630137	4.6043	High
TCGA-64-1677	1	1.72055	-1.33415	High
TCGA-05-4397	1	2.00274	4.03597	High
TCGA-55-A57B	0	1.49589	0.433349	High
TCGA-67-3772	0	1.56986	-3.45764	High
TCGA-55-8510	0	1.47671	-0.0460788	High
TCGA-55-6986	0	8.93425	-1.23924	High
TCGA-91-6828	0	0.884932	0.269785	High
TCGA-05-4425	0	1.83288	-0.017336	High
TCGA-55-8092	1	0.421918	0.61509	High
TCGA-67-6217	0	1.15616	-1.61164	High
TCGA-44-A4SS	0	1.13699	1.3346	High
TCGA-78-8655	0	6.46575	0.444816	High
TCGA-67-3771	0	1.67123	0.620261	High
TCGA-91-7771	0	1.34795	-1.36835	High
TCGA-J2-8194	0	1.98356	1.02832	High
TCGA-55-8087	0	1.26575	0.843516	High
TCGA-86-8073	0	2.0274	0.828764	High
TCGA-55-1594	0	3.2274	3.75914	High
TCGA-05-4405	0	1.67123	1.09567	High
TCGA-44-6148	0	1.92877	-4.97969	Low
TCGA-44-3917	0	3.2411	-6.87883	Low
TCGA-67-6215	0	0.476712	0.452456	High
TCGA-64-5779	0	2.36712	-1.04741	High
TCGA-38-4626	0	10.0658	-2.90893	High
TCGA-50-5931	1	1.18904	3.73078	High
TCGA-55-6980	0	5.77808	-2.03231	High
TCGA-78-7145	1	2.26301	1.24552	High
TCGA-55-8208	0	1.84658	0.122117	High
TCGA-44-8120	0	0.712329	2.72377	High
TCGA-55-8621	0	1.41096	-2.52476	High
TCGA-86-8278	0	2.5863	1.94116	High
TCGA-99-8032	0	0.120548	0.041985	High
TCGA-MP-A4TC	1	0.20274	3.08154	High
TCGA-55-7911	0	1.47123	0.424419	High
TCGA-62-A46V	0	6.02466	-0.306456	High
TCGA-91-A4BD	0	1.65205	-6.53538	Low
TCGA-99-8028	0	3.06301	-3.59806	High
TCGA-38-4631	1	0.969863	-1.7365	High
TCGA-55-8513	0	2.16712	-3.13889	High
TCGA-78-7143	1	13.5918	1.7464	High
TCGA-86-8280	0	1.92055	0.687218	High
TCGA-71-8520	1	0.575342	1.73794	High
TCGA-50-5946	0	4.43014	2.54215	High
TCGA-38-4627	1	3.14247	-1.29726	High
TCGA-44-5645	0	2.33425	-3.1347	High
TCGA-64-5781	0	4.27123	1.10939	High
TCGA-55-5899	0	2.54795	3.07351	High
TCGA-49-AARR	0	13.6767	-4.30124	Low
TCGA-91-8497	1	1.18904	-2.10554	High
TCGA-86-8671	0	2.29863	-0.06089	High
TCGA-55-7727	0	0.326027	-2.77522	High
TCGA-44-A479	0	1.33151	0.28437	High
TCGA-86-7701	0	2.59452	0.926853	High
TCGA-55-7726	0	1.7863	-0.303961	High
TCGA-44-2666	1	0.265753	-4.69395	Low
TCGA-05-5715	0	0.169863	0.749094	High
TCGA-MN-A4N5	0	0.230137	1.39518	High
TCGA-95-8039	0	2.27397	-0.0525255	High
TCGA-95-A4VK	0	1.78356	0.344044	High
TCGA-55-1592	1	1.92055	-0.483785	High
TCGA-78-7539	0	2.16712	1.34555	High
TCGA-49-AAQV	1	1.85479	0.862743	High
TCGA-78-7166	1	0.706849	-6.2634	Low
TCGA-55-A494	0	1.31781	2.59131	High
TCGA-95-8494	0	0.230137	1.56886	High
TCGA-49-AAR3	0	5.1863	1.53211	High
TCGA-50-5072	1	0.684932	2.9146	High
TCGA-95-7567	0	1.55616	1.94901	High
TCGA-MP-A4TI	1	1.17534	3.73696	High
TCGA-4B-A93V	1	0.821918	-0.123772	High
TCGA-78-7155	1	3.20822	6.15279	High
TCGA-44-2659	0	3.74521	-3.86208	Low
TCGA-44-2656	0	3.91507	-4.00575	Low
TCGA-05-4390	0	3.08493	2.30364	High
TCGA-55-7574	1	2.72603	0.184135	High
TCGA-44-7659	0	1.89315	-2.62667	High
TCGA-75-6214	1	3.05479	-1.34199	High
TCGA-44-3396	0	3.09589	-0.460438	High
TCGA-50-6591	1	0.326027	6.25565	High
TCGA-49-6767	0	1.85479	2.18296	High
TCGA-75-5146	0	6.48767	-2.75618	High
TCGA-MP-A4T4	1	7.16986	-0.479072	High
TCGA-73-4659	1	1.94795	2.17445	High
TCGA-97-A4M0	0	1.7863	0.408558	High
TCGA-MP-A5C7	0	6.1589	-0.630801	High
TCGA-05-4250	1	0.331507	1.43509	High
TCGA-05-4402	1	0.668493	2.20045	High
TCGA-49-4505	1	1.1726	-2.85301	High
TCGA-86-6851	0	0.490411	1.34845	High
TCGA-67-3774	0	1.05479	-2.07903	High
TCGA-44-A47G	0	0.961644	-2.02997	High
TCGA-62-A46P	1	1.6274	-1.94322	High
TCGA-49-6744	0	4.61096	-1.76731	High
TCGA-L4-A4E6	0	1.19178	-5.19203	Low
TCGA-62-8397	0	3.53151	-6.96963	Low
TCGA-62-A46R	1	4.72603	-2.81132	High
TCGA-50-5049	0	8.47671	-1.16038	High
TCGA-50-6592	1	2.12877	3.80635	High
TCGA-53-7813	0	1.16164	-3.90719	Low
TCGA-69-7974	0	0.50411	2.08272	High
TCGA-44-7670	0	2.41644	5.27547	High
TCGA-55-7725	0	1.21096	-7.19724	Low
TCGA-50-5932	1	3.38356	0.782025	High
TCGA-67-6216	0	0.386301	-2.05571	High
TCGA-50-5939	1	1.26027	1.74853	High
TCGA-93-7348	0	1.45479	-2.01606	High
TCGA-55-7576	0	1.83562	1.75263	High
TCGA-05-4434	1	1.25205	2.3478	High
TCGA-NJ-A4YF	0	5.92055	0.343001	High
TCGA-95-7947	0	1.30685	5.02595	High
TCGA-62-8399	0	7.3863	2.92972	High
TCGA-38-4628	1	4.08767	-0.504193	High
TCGA-64-5774	0	7.33151	4.45727	High
TCGA-93-A4JQ	0	1.4411	1.46368	High
TCGA-73-4658	1	4.38356	-0.353745	High
TCGA-44-6776	0	7.16712	-3.80445	Low
TCGA-L9-A443	1	0.528767	-2.19518	High
TCGA-75-6212	1	4.15342	-4.03082	Low
TCGA-J2-A4AD	1	1.50685	1.25548	High
TCGA-62-A470	1	3.27123	-0.586767	High
TCGA-69-A59K	0	1.61918	0.267106	High
TCGA-86-A456	0	2.45479	-2.21548	High
TCGA-NJ-A4YG	0	6.19452	-1.59154	High
TCGA-78-7160	1	1.90959	0.286434	High
TCGA-MP-A4TJ	1	0.928767	-0.0903106	High
TCGA-50-5066	0	3.95068	-0.528587	High
TCGA-91-6847	0	2.30685	3.11762	High
TCGA-MN-A4N1	0	2.26575	1.22751	High
TCGA-49-AAR2	0	6.09315	-5.21385	Low
TCGA-55-7570	0	2.25753	4.26423	High
TCGA-55-A490	1	0.271233	-0.255768	High
TCGA-95-A4VP	0	1.65753	-2.91644	High
TCGA-50-5941	0	4.03836	1.51763	High
TCGA-38-4629	1	2.36712	0.310275	High
TCGA-91-6848	0	0.613699	5.29935	High
TCGA-55-6971	0	3.83562	-0.482389	High
TCGA-97-8547	0	1.8	-0.876134	High
TCGA-97-8172	0	1.49315	-0.298875	High
TCGA-99-8033	1	1.79726	5.40737	High
TCGA-55-8089	1	1.92329	1.68463	High
TCGA-99-AA5R	0	1.80274	-4.7617	Low
TCGA-MP-A4SW	1	4.87123	0.167257	High
TCGA-53-7624	1	2.85753	6.34007	High
TCGA-86-8056	0	0.380822	0.719466	High
TCGA-MP-A4TA	1	2.60274	4.53401	High
TCGA-O1-A52J	1	4.92603	-0.772924	High
TCGA-78-7161	1	0.79726	-1.39492	High
TCGA-86-7713	0	3.16986	4.8911	High
TCGA-44-2665	0	3.56438	0.0138965	High
TCGA-97-7547	0	5.38356	-2.12897	High
TCGA-44-7672	0	1.96986	-1.0023	High
TCGA-49-4512	1	2.47945	-4.22382	Low
TCGA-55-6978	1	0.482192	3.41076	High
TCGA-93-A4JP	0	1.58356	0.929415	High
TCGA-91-A4BC	0	0.120548	-0.101831	High
TCGA-55-7573	0	1.33425	0.174753	High
TCGA-44-8117	0	1.05479	0.606932	High
TCGA-55-6972	1	4.47123	-4.43373	Low
TCGA-05-4420	0	2.49863	2.25552	High
TCGA-44-7662	0	0.59726	4.1087	High
TCGA-99-8025	0	2.90411	0.01759	High
TCGA-78-7150	1	1.82466	2.23702	High
TCGA-55-6983	0	7.73425	0.594089	High
TCGA-97-A4M7	0	1.72329	-0.521885	High
TCGA-49-AAR4	1	2.40822	-0.825399	High
TCGA-97-8176	1	1.28219	2.62134	High
TCGA-55-A491	0	1.71507	1.6097	High
TCGA-95-7039	0	3.48493	1.52894	High
TCGA-44-A47B	0	0.786301	1.49868	High
TCGA-55-7283	0	1.66849	-0.722944	High
TCGA-50-8460	0	2.27123	-4.10127	Low
TCGA-73-4677	1	0.10411	-1.79834	High
TCGA-69-7765	0	0.452055	-1.92182	High
TCGA-MP-A4SY	1	4.11233	1.01747	High
TCGA-91-6831	0	0.849315	5.47393	High
TCGA-97-8552	0	1.71507	-4.56651	Low
TCGA-49-4487	1	2.34247	0.432786	High
TCGA-MP-A4SV	1	7.17808	2.8789	High
TCGA-05-4249	0	4.1726	2.61168	High
TCGA-95-7944	0	1.03288	1.06151	High
TCGA-44-6145	0	1.63014	2.23601	High
TCGA-53-A4EZ	0	2.93425	0.810605	High
TCGA-50-6595	1	0.517808	3.99689	High
TCGA-50-8457	0	3.08219	-3.89847	Low
TCGA-97-A4M6	0	1.55616	0.301125	High
TCGA-78-8648	1	3.31233	-2.22302	High
TCGA-75-7027	0	8.38082	2.63276	High
TCGA-55-8619	0	1.13973	-4.76398	Low
TCGA-93-7347	0	1.87123	-1.45268	High
TCGA-86-8668	0	1.1589	-1.51461	High
TCGA-05-4403	0	1.58356	-2.5653	High
TCGA-86-8673	0	2.36164	-0.114273	High
TCGA-35-4122	0	0.616438	-3.08337	High
TCGA-55-8508	0	1.69041	-0.976907	High
TCGA-55-8507	0	1.14521	3.52114	High
TCGA-44-6774	0	1.80274	0.386033	High
TCGA-L9-A444	0	0.841096	-0.480582	High
TCGA-55-1596	0	5.65753	4.88705	High
TCGA-44-6777	1	2.70411	-1.56407	High
TCGA-L9-A8F4	0	1.30411	0.531228	High
TCGA-44-7660	0	1.62192	0.122284	High
TCGA-78-7146	1	0.473973	4.18577	High
TCGA-38-4632	1	3.71781	1.6603	High
TCGA-86-8076	0	2.72055	-1.97312	High
TCGA-05-5428	0	1.83562	-2.8284	High
TCGA-50-6593	1	0.920548	1.77309	High
TCGA-78-7152	1	3.32877	-0.212147	High
TCGA-50-5935	1	1.78904	-1.28028	High
TCGA-MP-A4TK	1	1.59452	0.0903315	High
TCGA-78-8662	1	9.20822	2.5015	High
TCGA-49-4501	1	3.89315	-2.11185	High
TCGA-69-7760	0	0.553425	-5.0305	Low
TCGA-67-4679	0	1.2274	-3.26956	High
TCGA-55-8505	0	1.20548	2.59019	High
TCGA-05-4389	0	3.75068	2.14876	High
TCGA-62-8394	1	0.380822	3.64304	High
TCGA-86-7714	1	1.71233	-2.34183	High
TCGA-78-7148	1	1.71507	0.785433	High
TCGA-44-2657	0	3.70137	-2.68817	High
TCGA-67-3770	0	1.67123	-5.98393	Low
TCGA-55-8512	1	1.66301	-3.10793	High
TCGA-69-8453	0	2.2274	-2.91529	High
TCGA-MP-A4T8	1	0.441096	2.83048	High
TCGA-55-8097	0	1.30411	0.0855532	High
TCGA-97-7554	0	2.12329	-0.49695	High
TCGA-50-5045	1	5.95616	-1.80704	High
TCGA-05-4384	0	1.16712	-2.63932	High
TCGA-86-6562	1	1.03014	-0.0707098	High
TCGA-91-8499	0	0.0986301	3.753	High
TCGA-69-7763	0	1.89041	-3.15989	High
TCGA-78-7167	1	7.34521	-1.67004	High
TCGA-05-4426	0	2.16712	-0.731325	High
TCGA-73-4668	0	1.27945	1.52805	High
TCGA-91-6829	1	3.44658	4.42836	High
TCGA-86-8585	0	0.967123	0.865604	High
TCGA-55-7903	0	1.55342	0.332417	High
TCGA-62-A471	0	3.4137	1.76729	High
TCGA-44-5644	0	2.36438	2.31156	High
TCGA-93-8067	0	0.509589	2.04216	High
TCGA-97-A4M3	0	1.47945	-1.8665	High
TCGA-69-7761	0	0.509589	-0.774249	High
TCGA-05-4398	0	3.92055	3.84684	High
TCGA-78-7158	1	0.490411	0.796849	High
TCGA-MP-A4TD	1	0.841096	-0.426625	High
TCGA-50-6590	1	3.52877	3.2839	High
TCGA-55-8615	0	1.22192	0.935254	High
TCGA-49-6743	0	4.4411	5.07049	High
TCGA-91-6830	0	0.164384	0.43081	High
TCGA-93-A4JN	0	1.96712	3.41529	High
TCGA-86-8674	0	2.20822	1.0451	High
TCGA-99-7458	0	2.04658	-1.14311	High
TCGA-86-A4P7	0	1.13699	0.681151	High
TCGA-80-5611	0	7.10959	2.42389	High
TCGA-NJ-A7XG	0	1.69041	-1.93973	High
TCGA-78-7540	1	3.27945	-2.47399	High
TCGA-55-6968	1	3.54247	3.92249	High
TCGA-67-3773	0	1.16986	-4.95813	Low
TCGA-50-5930	1	0.772603	-3.73727	High
TCGA-97-7553	0	5.12329	0.269426	High
TCGA-50-5051	1	1.30959	-1.05947	High
TCGA-38-6178	0	1.2274	1.91196	High
TCGA-69-7764	0	1.13425	-1.938	High
TCGA-55-6712	1	0.468493	0.677867	High
TCGA-05-4430	0	2.08493	1.87212	High
TCGA-97-8174	1	0.449315	-2.79722	High
TCGA-44-5643	0	2.77534	3.18125	High
TCGA-MN-A4N4	0	3.21918	1.42231	High
TCGA-55-A492	0	1.63288	-5.38875	Low
TCGA-86-8054	0	3.14521	5.0509	High
TCGA-55-8091	0	1.64384	-1.82922	High
TCGA-97-7937	0	1.54521	0.68959	High
TCGA-49-6761	0	0.969863	-0.0579772	High
TCGA-64-5778	0	3.57534	-2.56764	High
TCGA-MP-A4TF	1	0.920548	2.00205	High
TCGA-35-5375	0	0.723288	-5.17648	Low
TCGA-55-8094	0	1.48219	-0.512189	High
TCGA-49-4507	1	0.734247	-1.36523	High
TCGA-64-1679	0	6.81644	3.43326	High
TCGA-44-6779	1	1.36986	1.571	High
TCGA-64-5775	1	0.169863	2.50448	High
TCGA-05-4382	0	1.66301	0.778188	High
TCGA-78-7536	1	0.668493	5.16338	High
TCGA-55-6987	0	5.85479	-2.55916	High
TCGA-49-4514	0	4.65753	-3.93073	Low
TCGA-55-6981	1	3.77808	-0.213009	High
TCGA-73-7498	0	3.25753	-0.362597	High
TCGA-69-7978	0	0.367123	1.016	High
TCGA-49-AARQ	0	18.4438	-3.36767	High
TCGA-86-8358	0	1.78904	6.93183	High
TCGA-86-8075	1	1.90137	3.56929	High
TCGA-55-8203	0	1.49863	1.55971	High
TCGA-44-8119	0	0.780822	3.71589	High
TCGA-55-6975	1	0.323288	1.89584	High
TCGA-78-8660	1	0.879452	2.7089	High
TCGA-NJ-A4YQ	0	3.92329	0.953196	High
TCGA-78-7633	1	4.1863	-3.97506	Low
TCGA-49-6745	0	1.43014	0.661541	High
TCGA-64-1678	0	3.25753	-3.62358	High
TCGA-97-A4M5	0	1.73699	-0.00727848	High
TCGA-86-A4D0	1	0.317808	2.06951	High
TCGA-50-5933	1	6.55616	4.06712	High
TCGA-62-8395	0	3.33151	0.7596	High
TCGA-73-4662	0	6.89041	0.533291	High
TCGA-05-4415	1	0.249315	1.80523	High
TCGA-86-7954	0	1.65753	5.20717	High
TCGA-38-4630	1	2.93973	5.02123	High
TCGA-91-6849	0	0.0958904	-4.10665	Low
TCGA-49-AARN	1	3.10959	-0.623592	High
TCGA-38-A44F	0	0.364384	-3.31449	High
TCGA-MP-A4T9	1	3.46575	0.469612	High
TCGA-69-7980	0	1.12603	-0.504605	High
TCGA-05-4424	0	2.50137	2.32476	High
TCGA-05-4433	0	2	0.114572	High
TCGA-50-5068	1	4.10685	-6.24235	Low
TCGA-44-7661	1	1.52603	3.63867	High
TCGA-L9-A5IP	1	0.158904	1.76764	High
TCGA-44-6778	0	5.10685	0.718041	High
TCGA-05-4422	0	1	0.375832	High
TCGA-49-4490	1	1.05479	-1.79555	High
TCGA-55-6982	1	2.72603	0.547696	High
TCGA-73-4676	1	0.769863	-1.02788	High
GSM333673	1	3.63288	1.44334	High
GSM333674	0	8.9726	-0.554342	Low
GSM333676	0	8.80548	1.80013	High
GSM333677	1	3.28767	-1.711	Low
GSM333678	1	0.610959	3.80646	High
GSM333679	0	8.89041	-1.80063	Low
GSM333680	0	8.96986	-1.9834	Low
GSM333681	1	1.4	3.00294	High
GSM333682	0	8.89041	-2.94356	Low
GSM333683	0	9.0274	-1.91102	Low
GSM333684	0	8.93151	6.57198	High
GSM333685	1	5.08219	1.34831	High
GSM333686	1	1.90137	-0.787526	Low
GSM333687	0	8.89315	-2.7691	Low
GSM333688	0	8.68219	3.72645	High
GSM333689	1	2.82192	0.229012	High
GSM333690	1	5.7589	3.08203	High
GSM333691	0	8.37534	-1.68114	Low
GSM333692	0	8.71781	-2.51427	Low
GSM333693	0	8.23014	1.43805	High
GSM333694	0	8.68493	-1.63881	Low
GSM333695	0	8.14795	1.62779	High
GSM333696	0	7.88767	-2.15777	Low
GSM333697	1	3.48219	0.525558	High
GSM333698	0	8.16164	-1.78313	Low
GSM333699	0	7.9589	-5.07735	Low
GSM333700	1	7.90411	-4.04175	Low
GSM333701	0	7.4	0.628373	High
GSM333702	1	2.45479	-1.30439	Low
GSM333703	0	7.9726	-0.78932	Low
GSM333704	0	7.70685	-0.867908	Low
GSM333705	0	7.53151	-1.7877	Low
GSM333706	0	8.03288	-1.80184	Low
GSM333707	1	3.80548	-2.33893	Low
GSM333708	0	7.66027	-1.84419	Low
GSM333709	1	0.989041	1.35929	High
GSM333710	1	1.08767	-2.03515	Low
GSM333711	0	6.86575	-2.77054	Low
GSM333712	0	6.64658	2.05403	High
GSM333713	1	6.00822	-0.213553	High
GSM333714	0	7.66301	1.6825	High
GSM333715	0	6.45205	-3.14102	Low
GSM333716	0	7.47671	0.185552	High
GSM333717	0	7.40274	-1.20272	Low
GSM333718	1	1.74247	4.00727	High
GSM333719	1	2.26849	-2.75179	Low
GSM333720	0	7.40274	-1.05242	Low
GSM333721	0	6.72877	-3.1239	Low
GSM333722	1	2.14795	-0.983352	Low
GSM333723	1	1.63288	0.483671	High
GSM333724	0	6.90411	0.138332	High
GSM333725	1	6.43014	-3.55356	Low
GSM333726	1	5.15068	1.84583	High
GSM333727	1	5.61644	-1.53656	Low
GSM333728	0	5.67671	-2.48494	Low
GSM333729	1	1.20548	1.84243	High
GSM333730	0	6.91781	1.30279	High
GSM333731	1	1.32055	-0.912967	Low
GSM333732	1	3.18904	1.9811	High
GSM333733	0	6.93973	2.49583	High
GSM333734	0	6.92603	4.42249	High
GSM333735	0	6.44658	-1.21913	Low
GSM333736	0	6.86849	-5.50959	Low
GSM333737	0	6.90137	-4.35121	Low
GSM333738	0	6.90685	1.55629	High
GSM333739	1	4.11233	-0.189017	High
GSM333740	0	6.19178	-0.931788	Low
GSM333741	0	6.40822	-2.21087	Low
GSM333742	1	3.36712	0.26735	High
GSM333743	0	6.4137	2.81405	High
GSM333744	1	2.12877	-2.28206	Low
GSM333745	1	3.65205	-1.8969	Low
GSM333746	0	6.43288	-2.4219	Low
GSM333747	1	2.76164	6.4559	High
GSM333748	1	3.29041	2.32932	High
GSM333749	0	5.3589	-0.560347	Low
GSM333750	1	2.05205	-3.53021	Low
GSM333751	0	6.39726	-1.78672	Low
GSM333752	1	2.35616	-0.229387	Low
GSM333753	1	0.509589	3.34513	High
GSM333754	0	6.41644	1.37513	High
GSM333755	1	2.94247	1.90112	High
GSM333756	1	2.37534	0.271251	High
GSM333757	1	0.832877	-2.50545	Low
GSM333758	1	2.48219	-2.21509	Low
GSM333759	1	1.30685	1.06227	High
GSM333760	0	6.28493	0.63196	High
GSM333761	0	6.26849	2.17417	High
GSM333762	0	6.2137	2.6698	High
GSM333763	0	5.75616	2.18239	High
GSM333764	0	5.99726	2.30148	High
GSM333765	1	5.87397	1.45465	High
GSM333766	1	5.26027	1.80463	High
GSM333767	0	5.53151	-0.0139956	High
GSM333768	1	3.32329	2.05899	High
GSM333769	1	2.86027	3.40874	High
GSM333770	0	5.35616	0.750556	High
GSM333771	0	5.66301	0.427746	High
GSM333772	0	5.50411	0.509609	High
GSM333773	0	5.38904	-1.43036	Low
GSM333774	0	5.59178	-2.61606	Low
GSM333775	1	2.85479	0.983182	High
GSM333776	0	5.46301	3.31944	High
GSM333777	1	4.43288	1.80092	High
GSM333778	0	5.06575	-1.03	Low
GSM333779	0	4.99452	0.104123	High
GSM333780	0	5.03014	0.103939	High
GSM333781	0	5.29041	0.553905	High
GSM333782	0	5.04932	1.98402	High
GSM333783	0	5.07397	-0.555541	Low
GSM333784	0	5.22466	-1.66889	Low
GSM333785	1	1.95342	-0.498737	Low
GSM333786	0	5.09041	-0.343633	Low
GSM333787	0	4.64658	3.26779	High
GSM333788	1	3.43014	-1.31645	Low
GSM333789	1	3.34795	1.07594	High
GSM663284	1	1.4355	4.59871	High
GSM663285	1	0.590836	0.758422	High
GSM663286	0	0.174982	3.03078	High
GSM663287	1	0.413693	-1.40227	Low
GSM663288	1	0.244111	2.13771	High
GSM663289	1	0.455818	0.591812	High
GSM663290	0	0.586515	-3.81554	Low
GSM663291	0	2.56857	-1.68979	Low
GSM663292	1	1.63425	-4.98829	Low
GSM663293	1	1.61157	-0.439328	Low
GSM663294	0	0.116655	1.3231	High
GSM663295	0	1.97233	-1.92309	Low
GSM663296	1	1.32317	-3.40791	Low
GSM663297	0	0.127456	1.01899	High
GSM663298	0	0.757177	-2.67115	Low
GSM663299	0	0.664285	-5.1513	Low
GSM663300	1	0.894355	1.83872	High
GSM663301	1	0.358606	3.14715	High
GSM663302	1	0.293798	-0.103248	High
GSM663303	1	0.85655	0.142297	High
GSM663305	1	0.462299	0.734975	High
GSM663306	0	5.13066	-1.28647	Low
GSM663307	1	1.31237	-1.9638	Low
GSM663308	1	1.26808	2.98421	High
GSM663309	1	0.382369	0.482774	High
GSM663310	0	4.61111	3.09064	High
GSM663311	1	3.06867	0.767147	High
GSM663312	1	1.33937	0.773192	High
GSM663313	1	0.478501	1.10237	High
GSM663314	1	1.44847	6.27283	High
GSM663315	1	0.564912	2.35206	High
GSM663316	1	2.79864	-3.28805	Low
GSM663317	1	0.524947	2.20504	High
GSM663318	1	2.82888	2.12589	High
GSM663319	1	2.30286	4.88532	High
GSM663320	1	0.239791	2.49597	High
GSM663321	1	0.691289	2.46423	High
GSM663322	1	0.888954	0.363383	High
GSM663323	0	1.08446	0.300904	High
GSM663324	0	3.35815	-0.680729	Low
GSM663325	0	2.14623	-1.52008	Low
GSM663326	1	1.09958	-3.33103	Low
GSM663327	0	0.984006	3.28677	High
GSM663328	0	0.515226	0.726573	High
GSM663329	0	0.840348	-0.643238	Low
GSM663331	0	0.508745	1.49527	High
GSM663332	1	0.433135	-1.85225	Low
GSM663333	0	0.898675	1.61097	High
GSM663334	0	0.0864111	-1.50007	Low
GSM663335	1	1.3761	2.14188	High
GSM663336	1	1.23244	1.30871	High
GSM663337	1	2.45083	-0.738955	Low
GSM663338	1	2.02742	0.799706	High
GSM663339	1	1.15899	2.305	High
GSM663340	1	1.56404	-1.82334	Low
GSM663341	1	2.02526	2.33244	High
GSM663342	0	3.28254	-3.56496	Low
GSM663344	1	1.36854	1.61635	High
GSM663345	1	0.1577	-0.188017	High
GSM663346	1	0.415853	0.629432	High
GSM663347	1	1.62561	-2.18206	Low
GSM663348	0	1.56404	1.91787	High
GSM663349	0	2.80296	1.59968	High
GSM663350	1	0.93324	2.27548	High
GSM663351	0	1.59212	-3.14226	Low
GSM663352	0	1.8492	-3.51077	Low
GSM663353	1	0.370487	0.621652	High
GSM663354	0	2.52428	5.30154	High
GSM663355	1	2.1916	-4.16809	Low
GSM663356	1	0.785261	-2.86818	Low
GSM663357	1	0.697769	1.05904	High
GSM663358	1	0.521707	-3.96452	Low
GSM663359	0	1.33181	-2.91186	Low
GSM663362	0	1.10066	1.24981	High
GSM663363	1	1.91725	0.995464	High
GSM663364	0	3.52989	1.08127	High
GSM663365	0	2.17864	0.832046	High
GSM663366	0	0.329442	-5.06626	Low
GSM663367	0	0.140418	1.05066	High
GSM663368	0	2.12139	0.611393	High
GSM663369	1	0.371568	-0.123003	High
GSM663370	0	2.05658	-2.67979	Low
GSM663371	0	1.17951	-4.40229	Low
GSM663372	0	1.07258	1.04646	High
GSM663373	1	0.260313	0.928029	High
GSM663374	0	1.8708	0.454977	High
GSM663375	0	1.97449	0.176212	High
GSM663376	0	1.81679	-0.811953	Low
GSM663377	0	0.160941	0.681209	High
GSM663378	1	0.39101	-2.16165	Low
GSM663379	0	1.14927	-2.99849	Low
GSM663380	1	0.864111	-1.32217	Low
GSM663381	1	0.266794	3.06261	High
GSM663383	0	1.17843	-3.00655	Low
GSM663384	0	0.209547	0.169568	High
GSM663385	1	0.764738	-0.949202	Low
GSM663386	1	0.561672	-2.18658	Low
GSM663387	0	0.345644	-0.320813	Low
GSM663388	0	0.568153	-4.05732	Low
GSM663389	1	2.37738	-0.131157	High
GSM663390	0	4.61759	2.15938	High
GSM663391	1	1.16979	-2.2538	Low
GSM663392	1	0.395331	3.87661	High
GSM663393	1	3.40568	1.7089	High
GSM663394	0	4.51174	-2.78417	Low
GSM663395	0	4.14449	1.74122	High
GSM663396	1	0.46662	-0.724574	Low
GSM663397	1	1.20867	-0.532	Low
GSM663398	0	3.99867	1.57476	High
GSM663399	1	3.12916	-1.33365	Low
GSM718902	0	3.8137	2.63905	High
GSM718903	1	4.06575	-0.491948	Low
GSM718904	1	1.37534	-3.74405	Low
GSM718905	1	4.6411	2.55192	High
GSM718906	1	10.0548	1.11285	High
GSM718907	0	17.5616	0.374529	High
GSM718908	1	1.25479	-1.83803	Low
GSM718909	0	15.4932	-0.0867819	High
GSM718910	1	1.80548	2.72638	High
GSM718911	1	1.58082	1.76568	High
GSM718912	0	14.4904	-0.505007	Low
GSM718913	1	0.783562	2.93242	High
GSM718914	0	14.2603	-2.53144	Low
GSM718915	1	1.04658	-1.38926	Low
GSM718916	1	0.775342	-0.435608	Low
GSM718917	1	0.164384	3.93275	High
GSM718918	1	2.21096	-0.338056	Low
GSM718919	1	8.82192	1.67505	High
GSM718920	1	3.59452	-1.80869	Low
GSM718921	1	0.468493	-1.32774	Low
GSM718922	1	7.39452	1.16258	High
GSM718923	1	0.794521	-1.26409	Low
GSM718924	0	12.8685	2.40375	High
GSM718925	1	1.19178	-0.838379	Low
GSM718926	1	0.843836	2.15883	High
GSM718927	1	3.9726	2.63032	High
GSM718928	1	7.14247	0.592272	High
GSM718929	0	12.463	-0.872554	Low
GSM718930	1	4.30137	0.172858	High
GSM718932	1	0.712329	0.309548	High
GSM718933	0	12.326	-1.12272	Low
GSM718934	1	1.65753	-1.4639	Low
GSM718935	1	6.01918	-3.75142	Low
GSM718936	1	2.72877	-2.27153	Low
GSM718937	1	0.854795	2.61194	High
GSM718938	1	2.0137	2.65024	High
GSM718939	1	0.99726	1.73835	High
GSM718940	0	12.0055	-0.708892	Low
GSM718941	1	11.9616	-0.368032	Low
GSM718942	1	7.41918	-2.41481	Low
GSM718943	0	11.8904	2.59243	High
GSM718944	0	11.8247	1.7474	High
GSM718945	1	11.7507	0.681413	High
GSM718946	1	1.8411	0.0337348	High
GSM718947	1	8.42466	-2.81703	Low
GSM718948	1	8.65205	2.02188	High
GSM718949	1	5.78082	-0.0179695	High
GSM718950	0	11.611	0.521157	High
GSM718951	1	0.591781	0.557207	High
GSM718952	0	11.4849	-3.07692	Low
GSM718954	0	11.3918	-3.56319	Low
GSM718955	1	2.49589	-0.956639	Low
GSM718956	1	4.18356	-1.0408	Low
GSM718957	0	11.1918	5.92347	High
GSM718958	0	10.526	-2.60959	Low
GSM718959	1	5.68767	-0.770307	Low
GSM718960	1	4.39452	-3.7778	Low
GSM718961	1	11.6575	-2.90737	Low
GSM718962	1	2.20274	1.0324	High
GSM718964	1	4.87945	1.42813	High
GSM718965	1	4.98904	0.521691	High
GSM718966	1	9.59452	0.591662	High
GSM718967	0	7.70411	-3.09689	Low
GSM718968	1	7.08219	-1.3571	Low
GSM718969	1	9.11781	-1.54717	Low
GSM718970	0	6.43836	2.18607	High
GSM718973	1	2.52603	-0.108858	High
GSM773540	1	1.19726	0.638525	High
GSM773541	0	2.03562	1.81118	High
GSM773542	0	7.12603	3.31126	High
GSM773543	0	3.2137	0.415985	High
GSM773544	0	6.49041	-0.435795	Low
GSM773545	0	5.14795	0.824405	High
GSM773546	0	1.66027	3.13262	High
GSM773547	1	0.821918	0.762421	High
GSM773548	0	5.25753	0.359911	High
GSM773549	0	5.0274	1.3804	High
GSM773550	0	5.00822	-0.077223	High
GSM773551	1	5.04384	0.374977	High
GSM773552	1	1.75068	5.82223	High
GSM773553	1	3.59178	-1.85667	Low
GSM773554	0	3.00822	0.05213	High
GSM773555	0	3.25753	4.3868	High
GSM773556	0	10.5836	1.49885	High
GSM773557	0	4.0411	2.19689	High
GSM773558	0	5.08493	4.99055	High
GSM773559	0	8.40274	5.27381	High
GSM773560	0	3.12877	4.68757	High
GSM773561	0	5	-3.07839	Low
GSM773562	0	4.41096	2.30971	High
GSM773563	0	5.51781	3.56724	High
GSM773564	0	5.00274	2.01417	High
GSM773565	0	6.00274	2.05832	High
GSM773566	0	9.15616	0.674574	High
GSM773567	0	3.63836	-1.78541	Low
GSM773568	0	8.0137	1.77565	High
GSM773569	0	7.89041	-0.228248	Low
GSM773570	0	4.72329	-0.589705	Low
GSM773571	0	7.57534	0.317117	High
GSM773572	0	4.18904	4.85273	High
GSM773573	1	0.605479	0.210288	High
GSM773574	1	1.49589	3.52777	High
GSM773575	1	0.947945	4.20334	High
GSM773576	1	2.33699	0.0157432	High
GSM773577	1	7.29041	-0.0939583	High
GSM773578	0	2.23836	1.51901	High
GSM773579	1	1.16438	5.57054	High
GSM773580	0	3.50959	1.08065	High
GSM773581	0	2.86027	6.85697	High
GSM773582	0	1.54795	5.68543	High
GSM773583	1	2.90137	2.20337	High
GSM773584	1	4.45205	0.453058	High
GSM773585	1	4.64384	0.486303	High
GSM773586	0	8.15342	4.95545	High
GSM773587	1	3.13151	1.84181	High
GSM773588	0	4.60822	0.550256	High
GSM773589	1	3.40274	5.42501	High
GSM773590	0	6.16986	2.05077	High
GSM773591	1	2.58356	3.43102	High
GSM773592	1	3.68767	3.05007	High
GSM773593	1	4.06027	2.67165	High
GSM773594	0	6.53699	-2.94413	Low
GSM773595	0	4.27397	1.43405	High
GSM773596	1	2.74247	-1.68311	Low
GSM773597	1	0.709589	2.11426	High
GSM773598	0	6.27123	-0.1281	High
GSM773599	0	5.24932	6.19701	High
GSM773600	0	5.61096	4.62031	High
GSM773601	0	4.0411	2.77692	High
GSM773602	0	4.21644	-3.23113	Low
GSM773603	0	1.74247	5.28442	High
GSM773604	0	3.49315	4.56696	High
GSM773605	0	5.49315	1.12886	High
GSM773606	0	5.38356	-5.24047	Low
GSM773607	0	6.64384	-3.97203	Low
GSM773608	0	4.29041	-5.58606	Low
GSM773609	0	2.71233	-2.75188	Low
GSM773610	0	1.99726	-0.75932	Low
GSM773611	0	6.44932	-1.04415	Low
GSM773612	0	2.2411	1.06829	High
GSM773613	0	5.50411	4.1719	High
GSM773614	0	6.98356	0.506241	High
GSM773615	0	9.34521	-1.64022	Low
GSM773616	0	4.94795	10.5891	High
GSM773617	0	5.30685	0.090339	High
GSM773618	0	4.16438	-2.86315	Low
GSM773619	0	3.76712	-1.50754	Low
GSM773620	0	4.81096	-3.75726	Low
GSM773621	0	4.37534	4.61518	High
GSM773622	0	4.69589	-5.58736	Low
GSM773623	0	4.48493	-3.32688	Low
GSM773624	0	4.52877	-2.17565	Low
GSM773625	0	3.27671	-1.79786	Low
GSM773626	0	4.66301	-0.326733	Low
GSM773627	0	5.61644	0.401952	High
GSM773628	0	3.4411	3.8908	High
GSM773629	0	2.2411	-1.69943	Low
GSM773630	0	3.16164	9.16444	High
GSM773631	0	8.37808	-0.678076	Low
GSM773632	0	5.31781	-2.26405	Low
GSM773633	0	4.3726	3.42971	High
GSM773634	0	6.71233	-1.92008	Low
GSM773635	0	5.15342	-0.107176	High
GSM773636	0	4.48493	4.2736	High
GSM773637	0	5.5726	-0.308451	Low
GSM773638	0	5.84658	-4.66277	Low
GSM773639	1	2.13425	2.78958	High
GSM773640	1	1.47945	1.93538	High
GSM773641	0	3.60822	1.52952	High
GSM773642	0	5.42466	0.859873	High
GSM773643	1	1.92329	4.78595	High
GSM773644	1	1.54521	1.11521	High
GSM773645	1	2.1589	1.01074	High
GSM773646	0	4.00822	1.14367	High
GSM773647	1	3.68493	0.529276	High
GSM773648	0	2.27945	1.01133	High
GSM773649	0	7.36164	4.6736	High
GSM773650	1	3.07397	-0.164362	High
GSM773651	0	7.30959	5.31034	High
GSM773652	0	5.30411	0.183315	High
GSM773653	0	2.3863	0.950001	High
GSM773654	0	7.31781	3.24147	High
GSM773655	0	4.06027	0.807643	High
GSM773656	0	3.09041	-0.312932	Low
GSM773657	1	2.85479	-0.137148	High
GSM773658	1	3.36712	6.81453	High
GSM773659	1	6.2	7.64164	High
GSM773660	0	4.84932	2.41109	High
GSM773661	1	3.92603	2.42543	High
GSM773662	0	4.99452	-2.88118	Low
GSM773663	0	5.44658	-1.8985	Low
GSM773664	0	3.92877	-0.302558	Low
GSM773665	1	1.72603	4.51764	High
GSM773666	0	4.21096	0.862269	High
GSM773667	1	3.91507	1.46087	High
GSM773668	1	2.84384	-0.509398	Low
GSM773669	0	6.81096	3.90017	High
GSM773670	0	2.0274	0.462478	High
GSM773671	0	2.85479	-2.52657	Low
GSM773672	0	3.47123	0.609785	High
GSM773673	0	2.7863	4.552	High
GSM773674	0	2.85205	5.93025	High
GSM773675	0	5.09315	-0.976392	Low
GSM773676	0	4.70411	3.86708	High
GSM773677	0	4.09315	4.47482	High
GSM773678	0	2.06575	1.92108	High
GSM773679	0	6.47671	1.62436	High
GSM773680	0	4.74795	-0.428086	Low
GSM773681	0	5.31781	-4.68082	Low
GSM773682	0	2.12055	0.448988	High
GSM773683	0	7.98082	1.02951	High
GSM773684	0	4.93973	0.672708	High
GSM773685	0	5.23836	-0.706567	Low
GSM773686	0	4.05753	-4.15669	Low
GSM773687	0	3.3726	-2.21912	Low
GSM773688	0	5.38082	-0.0646539	High
GSM773689	0	9.18356	-2.23973	Low
GSM773690	0	5.91233	-0.219904	Low
GSM773691	0	9.49589	-2.52336	Low
GSM773692	0	8.93973	-1.53756	Low
GSM773693	0	4.99452	-2.92163	Low
GSM773694	0	5.08493	-0.0877271	High
GSM773695	0	6.70959	-5.36403	Low
GSM773696	0	5.09315	-1.89956	Low
GSM773697	0	5.47397	2.94158	High
GSM773698	0	5.07397	-0.970755	Low
GSM773699	0	5.18904	-1.88578	Low
GSM773700	0	5.09863	-0.853106	Low
GSM773701	0	4.5726	-2.92187	Low
GSM773702	0	8.73699	-0.857246	Low
GSM773703	0	4.99178	5.68678	High
GSM773704	0	4.95616	-1.39085	Low
GSM773705	0	6.99178	-3.47117	Low
GSM773706	0	8.13151	-4.17527	Low
GSM773707	0	8.4	-0.886213	Low
GSM773708	0	3.86849	-0.00173578	High
GSM773709	0	3.60822	-1.96118	Low
GSM773710	0	3.23288	-2.145	Low
GSM773711	0	4.62466	-1.98809	Low
GSM773712	0	3.88219	-4.53863	Low
GSM773713	0	3.90685	0.919453	High
GSM773714	0	4.5863	-0.318115	Low
GSM773715	0	5.06301	0.950145	High
GSM773716	0	5.08493	4.75518	High
GSM773717	0	4.87671	5.04245	High
GSM773718	0	5.70959	-1.4104	Low
GSM773719	0	5.14795	-0.329409	Low
GSM773720	0	3.05205	-3.30033	Low
GSM773721	0	7.68767	-2.97774	Low
GSM773722	0	4.55616	-2.01645	Low
GSM773723	0	4.72877	2.47778	High
GSM773724	0	4.46301	-1.31378	Low
GSM773725	0	5.96986	-0.555963	Low
GSM773726	0	5.25205	-0.220004	Low
GSM773727	0	3.96164	-0.396107	Low
GSM773728	0	3.18356	-1.15295	Low
GSM773729	0	3.3726	-1.35666	Low
GSM773730	0	2.57808	0.474827	High
GSM773731	0	4.44658	-2.35086	Low
GSM773732	0	5.08219	-3.16612	Low
GSM773733	0	3.84658	-2.17541	Low
GSM773734	0	6.08493	-3.67197	Low
GSM773735	0	2.32603	-1.54764	Low
GSM773736	0	2.27671	-0.756419	Low
GSM773737	0	8.81918	-0.742288	Low
GSM773738	0	7.08219	-1.03956	Low
GSM773739	0	6.69041	-3.23962	Low
GSM773740	0	5.23288	-1.22745	Low
GSM773741	0	5.02466	0.879494	High
GSM773742	0	7.99452	2.74444	High
GSM773743	0	6.26027	-2.07378	Low
GSM773744	0	5.88767	-1.85644	Low
GSM773745	0	7.01644	1.70192	High
GSM773746	0	5.33425	-0.0738931	High
GSM773747	0	5.04384	-6.46544	Low
GSM773748	0	5.4	-2.41689	Low
GSM773749	0	6.6	1.35833	High
GSM773750	0	4.44932	-1.08644	Low
GSM773751	0	6.65753	-0.54522	Low
GSM773752	0	5.08493	-3.61979	Low
GSM773753	0	4.15342	-0.894892	Low
GSM773754	0	4.98356	0.98649	High
GSM773755	0	6.61096	-1.16049	Low
GSM773756	0	5.06575	2.61844	High
GSM773757	0	5.97534	0.153497	High
GSM773758	0	5.93973	-4.68985	Low
GSM773759	0	5.90137	-1.62897	Low
GSM773760	0	5.67945	-2.31138	Low
GSM773761	0	5.46301	-1.10141	Low
GSM773762	0	5.85479	-1.19877	Low
GSM773763	0	5.47397	-2.47265	Low
GSM773764	0	5.2274	1.87052	High
GSM773765	0	4.54795	-2.36946	Low
