# Supplementary material for: Necroptosis Identifies Novel Molecular Phenotypes and Influences Tumor Immune Microenvironment of Lung Adenocarcinoma
Source: Front Immunol. 2022 Jul 14;13:934494. doi: 10.3389/fimmu.2022.934494 (PMC9331758; doi:10.3389/fimmu.2022.934494)
Supplement: Supplementary file 17 [file Table_3.xlsx]

## Sheet: Sheet1
Symbol	NCIH2347_LUNG	NCIH2087_LUNG	NCIH2085_LUNG	NCIH1573_LUNG	NCIH1651_LUNG	NCIH1734_LUNG	NCIH2342_LUNG	NCIH2291_LUNG	CORL105_LUNG	NCIH2228_LUNG	SKLU1_LUNG	NCIH1563_LUNG	NCIH1437_LUNG	NCIH1792_LUNG	NCIH1355_LUNG	NCIH2023_LUNG	NCIH1648_LUNG	NCIH1623_LUNG	NCIH1755_LUNG	NCIH1693_LUNG	NCIH441_LUNG	NCIH2122_LUNG	HCC44_LUNG	HCC78_LUNG	NCIH1395_LUNG	HCC827_LUNG	LXF289_LUNG	CALU3_LUNG	NCIH2009_LUNG	NCIH2405_LUNG	HOP62_LUNG	EKVX_LUNG
ALK	0.344828	0.176323	0.0143553	0.201634	0.516015	2.35896	0.111031	0.124328	0.124328	2.49825	0.0840643	0.555816	0.0285692	0	0.0840643	0.0840643	1.03562	1.89142	0.0143553	0.275007	0.137504	0.111031	0	0.275007	0.0976108	0.505891	0.0143553	0.594549	0.111031	0.137504	0.0285692	0
AXL	6.70543	2.24793	7.03694	0.722466	4.87381	4.23802	0.15056	6.27798	5.88557	5.4121	7.15492	6.43296	0.400538	6.3087	4.09339	4.86641	2.96162	0.321928	7.64645	3.86096	1.69153	0.748461	6.1035	3.98003	0.214125	2.35896	8.52787	5.38612	7.03694	5.98527	7.77749	3.83592
BACH2	0.992768	0.238787	1.33914	0.887525	0.344828	0.584963	0	1.34483	0.124328	0.367371	0.214125	0.176323	0.0143553	0.495695	0.641546	0.163499	1.59455	0.678072	1.14405	1.51096	0.992768	0.124328	0.83996	0.992768	0.250962	1.07724	0.956057	0.713696	0.356144	0.0426443	0.321928	0.137504
BNIP3	6.35385	8.08204	6.54797	5.41143	4.86394	5.64184	4.9331	5.87652	6.08979	6.76713	4.01881	7.09424	5.12887	6.36685	5.82985	6.18388	6.54381	4.56864	7.70874	6.63401	8.0456	6.18349	4.9905	7.7705	4.35473	7.86326	6.09972	3.22805	7.90605	5.32553	5.96602	5.15015
CDKN2A	6.65005	6.97751	6.47881	6.50795	0.275007	7.99107	5.15502	6.94052	4.08066	0.201634	0.201634	0.124328	0.748461	7.05723	6.79909	3.33056	0.163499	4.35191	0.201634	7.30424	5.26341	0.0565835	6.85649	5.2902	3.14731	8.07318	7.04843	7.30542	8.22935	0.263034	1.40599	6.62088
CFLAR	7.43788	6.76805	5.79753	5.50906	5.15664	4.96578	6.23802	6.7057	5.90304	6.01748	3.76765	5.55612	4.43962	5.58616	5.86071	5.3067	5.52576	3.70819	4.34341	6.26209	7.16289	4.58075	3.86096	7.28762	4.29793	5.99435	7.09666	6.01391	5.64039	6.67271	6.11041	5.35966
DIABLO	6.16551	6.25323	5.76818	5.41312	6.30396	6.56117	6.10287	6.25172	5.98208	6.57788	5.18745	6.00473	5.75889	6.27724	6.07938	6.21335	6.35738	5.91097	5.90256	7.02026	6.18626	6.17712	4.96717	5.75087	5.54102	6.24831	5.93522	5.62936	6.21587	6.39318	6.62775	5.82375
DNMT1	6.80038	7.09677	7.02978	5.78136	6.59021	7.25833	6.4814	6.94357	6.58015	6.90989	6.9622	5.87258	6.02636	6.67497	7.2341	6.58271	6.61603	6.25908	6.81109	6.00293	7.16128	5.65421	6.20906	6.90219	5.31723	7.72547	6.39609	5.34021	6.72819	6.03562	6.44907	5.49121
FADD	5.27575	5.46532	4.48027	5.92884	6.031	5.24793	4.73877	4.48543	5.32984	5.29572	4.26529	5.16189	5.19298	4.64155	5.01436	4.38888	5.08491	4.52795	4.69599	5.43663	5.58015	4.59932	3.65191	5.38785	4.0505	5.28762	4.95745	4.39232	4.86295	4.92884	6.44543	6.08236
GATA3	0.432959	0.0565835	5.82629	2.90689	4.92742	0.0703893	3.92695	0.0976108	1.70929	0.464668	0.111031	0.111031	0.815575	3.36737	0.545968	2.66903	1.33342	6.28411	3.46989	2.60881	0.389567	0.137504	0.298658	0.0426443	0.847997	2.48543	1.91839	1.47508	2.54102	1.28688	2.78869	4.20867
ID1	6.95105	6.60541	5.94228	9.3437	7.87363	8.75746	7.21801	7.54566	7.55059	7.2503	8.12959	7.41895	9.18036	7.53356	8.02586	8.78549	7.61919	8.20457	7.14619	7.16712	7.69787	8.03639	5.33664	7.31016	6.01391	6.5944	5.62147	7.23668	7.49025	7.32517	8.06593	7.5373
IDH1	5.73769	7.19613	6.30816	8.10187	7.21616	5.72165	7.41667	6.1811	6.64227	8.22168	3.77821	8.0587	6.96197	7.04527	6.62	7.47168	6.29719	7.30095	7.48398	5.36457	7.24555	8.42882	4.63285	6.27575	5.99095	6.29829	6.78633	7.04614	6.95047	6.04418	7.20506	6.58195
IDH2	5.09803	5.41853	4.83086	5.77742	6.23209	6.44377	8.29297	4.35544	6.60095	5.24336	4.65592	6.64184	6.84071	6.17971	5.2292	5.07852	5.22419	4.62994	5.18428	6.21529	4.4363	5.67835	4.32193	4.89579	7.07403	3.63691	4.13832	5.84825	4.29793	5.74578	5.72846	5.69098
ITPK1	5.49506	4.33557	5.32373	5.57984	4.75275	5.03958	4.94907	4.69488	6.26697	5.70432	4.23036	5.80012	6.04549	6.22574	5.88313	4.79494	5.01525	6.18567	5.24298	3.36737	3.02148	5.69209	4.56133	4.3978	4.3512	4.15462	5.42291	5.13504	3.26604	5.63807	4.46009	5.67976
KLF9	1.40054	1.87578	0.356144	2.56071	2.76341	1.15704	2.16672	2.7761	1	3.53232	1.1375	2.92979	3.30597	2.57289	0.739848	2.34199	0.704872	1.64155	0.879706	0.925999	2.34483	1.30451	2.96901	1.1375	1.774	0.722466	5.21374	0.250962	2.83592	0.485427	4.06953	0.739848
LEF1	0.238787	0.226509	0.765535	0.669027	1.0072	3.30305	0.15056	1.81147	0.189034	0.879706	3.45154	2.65992	0.137504	0.0703893	1.43296	0.201634	1.60881	1	0.263034	0.650765	0.137504	0.443607	0.0426443	0.15056	1	0.124328	3.05485	0.189034	0.137504	0.432959	0.526069	0.189034
MPG	4.92458	5.12846	4.66334	4.60051	6.20984	5.45582	4.72192	5.46826	5.98687	6.24355	4.07296	5.80735	5.53978	5.43396	5.08279	5.48382	5.33807	4.34837	5.85748	5.29793	5.84298	4.83794	4.36107	5.57924	4.24031	4.74093	5.55827	4.78973	5.09635	4.85898	5.22997	5.15097
MYCN	0.0143553	0.0426443	3.91265	0.0976108	0.773996	2.70929	4.40871	0.226509	0.443607	0.0426443	0.189034	0.0565835	0.238787	0.0426443	0.0703893	0.0426443	0.0426443	0.695994	0.0565835	0.992768	0	0.15056	0.124328	0	0.286881	0	0.0976108	1.60881	0.0285692	0.400538	0.137504	0.356144
OTULIN	3.65076	3.51223	4.11936	2.61353	4.74201	5.12267	3.50716	4.0197	3.29278	4.18666	2.55827	2.97636	2.96901	3.97911	3.73118	3.50462	3.80116	3.06867	3.904	4.54844	4.16993	3.22342	4.78188	3.20006	3.33199	3.16672	3.92884	2.73335	4.765	3.55704	3.39643	3.32048
PANX1	3.86394	3.86493	4.39917	3.53107	5.14649	5.24451	3.90593	3.08066	3.69153	5.26266	3.73552	3.65764	2.59216	4.64674	4.16752	3.57531	3.85997	3.1127	4.4489	4.48027	4.19928	2.48285	4.08066	3.99548	1.77821	3.98914	4.7148	3.2032	3.98914	4.17393	4.18824	5.37191
PLK1	5.92576	6.54659	6.06415	6.36527	6.30834	6.1641	5.55428	5.765	6.02392	6.40701	5.80813	6.33985	6.8695	6.77531	6.28596	6.83023	6.85387	5.61235	6.94907	5.732	5.65878	5.64068	4.52042	6.6311	5.73173	6.29315	5.05311	5.88044	7.04461	7.36466	6.54628	5.79753
SLC39A7	6.67002	6.472	7.56864	6.58721	7.04723	8.81218	7.5985	6.17552	7.23237	7.48438	6.86369	8.76908	7.1372	7.01123	6.56255	6.87258	7.10549	5.98003	7.72595	6.24298	7.18814	6.06286	6.54133	6.42727	8.62622	6.36405	7.20555	7.45162	6.82146	7.6837	7.48607	6.8857
TERT	0.85599	1.9782	2.13422	1.74846	0.575312	0.0285692	3.05137	0.970854	0.575312	0.275007	0.0285692	0.15056	2.42492	3.0268	2.59216	2.44095	0.137504	0.0840643	0.454176	2.40871	0.879706	0.9855	2.4489	1.07724	0.443607	1.926	0.263034	0.678072	2.5509	1.32769	1.7137	1.47508
TLR3	1.53107	1.05658	1.09085	3.66448	2.48543	1.59932	0.176323	1.03562	1.36737	2.58736	3.19692	2.80735	0.214125	2.40054	0.731183	0.389567	2.15056	0.799087	0.847997	1.14405	0.411426	0.925999	0.0426443	2.64386	0.238787	0.739848	1.38957	0.9855	0.226509	2.67582	1.13093	0.356144
TNFRSF1B	3.64501	1.27501	2.9241	0.933573	3.23113	3.80839	0.124328	1.88753	0.0703893	1.36177	1.69599	0.124328	0.613532	3.96532	1.96347	0.9855	2.68257	1.85997	1.66448	0.0976108	0.0565835	0.565597	0.475085	0.389567	0.189034	0.344828	1.85997	0.505891	0.0840643	2.71589	1.23879	0.0426443
TNFRSF21	7.24327	5.40701	6.5938	5.19928	3.98641	6.73728	4.76288	6.35173	8.38578	7.12598	5.05961	5.13709	3.90304	5.32697	6.37138	4.84649	7.14537	4.83036	5.65535	4.38405	5.87406	4.35332	5.30961	5.71534	3.58616	5.88874	6.71232	6.58526	4.79494	6.84373	5.28133	3.58856
TNFSF10	3.50589	0.925999	0.111031	4.17871	3.12598	2.61589	1.80735	2.488	4.23113	5.05961	4.17393	3.74953	4.42559	1.82375	2.37851	1.9782	4.1102	0.0840643	0.321928	0.124328	2.59932	1.29278	2.9782	3.35191	1.79494	0.704872	4.06437	3.44493	0.807355	5.28466	3.86394	1.40599
TRAF2	4.16269	4.0917	4.91648	3.95047	5.46663	5.22226	4.54967	4.848	4	4.62936	4.04527	4.37295	5.19495	4.24108	4.86096	5.53605	4.99503	4.33271	5.17712	4.24717	4.28392	3.64386	4.12763	4.5656	3.82273	4.63807	6.17493	3.91839	4.69544	4.06178	4.17073	3.69042
TRIM11	4.51412	4.69599	5.08151	4.73281	4.88753	4.38612	5.08279	4.71589	4.28836	4.68538	3.13093	3.83289	4.57592	4.03826	4.44361	4.0018	4.61706	4.20867	4.26978	3.70708	4.57833	4.30159	3.30889	5.66534	4.28021	5.01391	4.46271	4.50016	4.18824	4.12763	4.67976	3.9364
ZBP1	0.31034	0	0.0703893	0.226509	0.111031	0	0	0.0840643	0.0143553	0.378512	0.226509	0	0.0285692	0	0.0565835	0.0426443	0.678072	0.0565835	0.0840643	0	0.0285692	0	0.0285692	0.565597	0.0565835	0.0426443	0.0840643	0.536053	0	0.111031	0.0143553	0.15056
