# Supplementary material for: Necroptosis Identifies Novel Molecular Phenotypes and Influences Tumor Immune Microenvironment of Lung Adenocarcinoma
Source: Front Immunol. 2022 Jul 14;13:934494. doi: 10.3389/fimmu.2022.934494 (PMC9331758; doi:10.3389/fimmu.2022.934494)
Supplement: Supplementary file 18 [file Table_4.xlsx]

## Sheet: Sheet1
Symbol	NCIH1395_LUNG	NCIH1648_LUNG	NCIH1355_LUNG	LXF289_LUNG	EKVX_LUNG	HOP62_LUNG	CALU3_LUNG	NCIH1437_LUNG	NCIH1623_LUNG	NCIH1693_LUNG	NCIH2085_LUNG	NCIH2228_LUNG	NCIH2342_LUNG	NCIH2347_LUNG	NCIH2405_LUNG	NCIH2122_LUNG	NCIH1734_LUNG	NCIH2087_LUNG	NCIH1792_LUNG	NCIH2009_LUNG	NCIH2291_LUNG	NCIH1563_LUNG	CORL105_LUNG	NCIH441_LUNG	NCIH1573_LUNG	NCIH1755_LUNG	SKLU1_LUNG	NCIH1651_LUNG	HCC44_LUNG	HCC827_LUNG	NCIH2023_LUNG	HCC78_LUNG	VMRCLCD_LUNG
ERLOTINIB	0.98135	0.349947	0.852779	0.947676	0.611984	0.97659	0.943226	0.969571	0.826431	0.85514	0.976497	0.949656	0.963779	0.952894	0.894932	0.884464	0.968508	0.976471	0.974309	0.96089	0.961195	0.925576	0.724208	0.888663	0.869069	0.949435	0.967622	0.962025	0.982633	0.50099	0.964446	0.970328	0.979399
SIROLIMUS	0.90401	0.827259	0.158772	0.903888	0.744417	0.895556	0.918878	0.92017	0.929697	0.924842	0.980581	0.944854	0.864648	0.941411	0.924183	0.989262	0.889471	0.971312	0.980661	0.93667	0.944653	0.887347	0.854467	0.938234	0.974421	0.97576	0.939254	0.985555	0.943997	0.96467	0.832141	0.922316	0.96164
PACLITAXEL	0.946753	0.468008	0.552198	0.355314	0.965208	0.591092	0.989418	0.805577	0.981323	0.980627	0.951662	0.947743	0.987501	0.977226	0.976044	0.842702	0.930958	0.959598	0.882444	0.921913	0.941703	0.988258	0.946914	0.964075	0.984258	0.895626	0.950088	0.960827	0.891708	0.978949	0.900887	0.971674	0.896157
SORAFENIB	0.946962	0.927006	0.903842	0.863625	0.935309	0.862542	0.896897	0.885801	0.9042	0.884254	0.935346	0.894843	0.753635	0.909641	0.851916	0.87377	0.925929	0.931017	0.898741	0.900965	0.948092	0.864766	0.754141	0.943303	0.789866	0.85706	0.921164	0.931345	0.866243	0.908062	0.879654	0.909255	0.850222
DASATINIB	0.939695	0.319911	0.483729	0.386893	0.971485	0.333572	0.964438	0.735542	0.979928	0.794935	0.652092	0.88912	0.981746	0.969137	0.929949	0.990648	0.849134	0.974194	0.887367	0.788976	0.924534	0.765678	0.772598	0.898627	0.954034	0.62901	0.757558	0.950869	0.624606	0.675185	0.903023	0.917865	0.98423
BMS-536924	0.977526	0.4343	0.518537	0.667355	0.725354	0.643685	0.937676	0.766214	0.935313	0.932402	0.974555	0.74521	0.93254	0.919317	0.928749	0.842913	0.862456	0.882738	0.828726	0.909027	0.863349	0.894108	0.874956	0.853556	0.897283	0.819148	0.874372	0.978749	0.912585	0.906177	0.903932	0.699377	0.970322
BORTEZOMIB	0.910063	0.686958	0.446496	0.310321	0.568882	0.470067	0.810255	0.740546	0.882287	0.667832	0.754484	0.805718	0.913234	0.803933	0.846078	0.873282	0.801819	0.863533	0.936016	0.81756	0.87143	0.91796	0.781183	0.91637	0.882204	0.715392	0.856183	0.936744	0.829241	0.757618	0.906905	0.71729	0.964251
LAPATINIB	0.972962	0.305225	0.934996	0.952947	0.610736	0.966721	0.675506	0.949795	0.776682	0.872766	0.918551	0.9577	0.957412	0.955152	0.929804	0.913394	0.854677	0.972144	0.92154	0.915319	0.927917	0.962349	0.570783	0.957938	0.96131	0.828633	0.95834	0.95076	0.901303	0.728398	0.924686	0.816526	0.930122
GSK269962A	0.951799	0.977532	0.89038	0.934267	0.959368	0.90992	0.905878	0.983197	0.982245	0.90754	0.950156	0.913519	0.919355	0.933053	0.811824	0.980589	0.947649	0.983232	0.914003	0.881544	0.978555	0.979331	0.867084	0.950044	0.969006	0.745297	0.812343	0.967151	0.587508	0.917381	0.912125	0.965234	0.807779
DOXORUBICIN	0.954429	0.571792	0.54807	0.444015	0.670679	0.422069	0.457523	0.512845	0.800656	0.682406	0.680771	0.271841	0.424707	0.624249	0.692362	0.387611	0.475381	0.465393	0.801299	0.496307	0.967987	0.778924	0.623507	0.425232	0.953728	0.827985	0.32172	0.327713	0.433891	0.837595	0.738038	0.431937	0.715695
ETOPOSIDE	0.960467	0.832849	0.428236	0.60687	0.948788	0.413786	0.434739	0.691776	0.795431	0.860874	0.736421	0.622341	0.457903	0.796979	0.647211	0.715038	0.595325	0.471655	0.888129	0.469522	0.978767	0.735696	0.793878	0.83294	0.985373	0.904259	0.512157	0.812336	0.556123	0.95966	0.819969	0.736184	0.91276
GEMCITABINE	0.955642	0.684348	0.130589	0.24337	0.937566	0.716666	0.357699	0.285528	0.613666	0.512782	0.751974	0.119071	0.188134	0.769871	0.347582	0.08204	0.318851	0.167869	0.567083	0.168869	0.98021	0.96629	0.784101	0.290706	0.933391	0.762912	0.096991	0.370659	0.256021	0.965968	0.595143	0.15744	0.953834
MITOMYCIN-C	0.60973	0.365376	0.264873	0.13083	0.522061	0.110468	0.321112	0.20027	0.511635	0.489833	0.689738	0.084619	0.124972	0.48091	0.353924	0.074413	0.239836	0.172936	0.438252	0.346968	0.91166	0.581173	0.540859	0.15587	0.600358	0.74491	0.082113	0.07767	0.153699	0.684235	0.372643	0.222864	0.740354
VINORELBINE	0.862534	0.524773	0.478696	0.569245	0.884669	0.418642	0.715503	0.519585	0.788011	0.974326	0.884608	0.562726	0.535818	0.752449	0.833332	0.44118	0.69033	0.645476	0.816781	0.643698	0.976646	0.686545	0.732817	0.725879	0.970101	0.71521	0.75766	0.872578	0.407648	0.76948	0.882303	0.779934	0.80485
NSC-87877	0.979625	0.972408	0.97036	0.984913	0.971485	0.984029	0.977486	0.926616	0.979323	0.973577	0.984592	0.935177	0.977851	0.960695	0.945566	0.986007	0.984552	0.985019	0.990395	0.871677	0.976062	0.983241	0.973908	0.976987	0.982428	0.982399	0.976976	0.984991	0.986579	0.971338	0.976629	0.980941	0.974258
BICALUTAMIDE	0.980788	0.980806	0.978315	0.984205	0.962689	0.987481	0.969283	0.984599	0.983925	0.968493	0.98516	0.942491	0.982787	0.97327	0.982825	0.974534	0.984495	0.968259	0.990306	0.98477	0.979652	0.983341	0.982239	0.973227	0.990568	0.984229	0.979985	0.980795	0.976481	0.981269	0.951596	0.976617	0.991684
QS11	0.965724	0.94473	0.92096	0.850502	0.864435	0.768237	0.85042	0.802181	0.94313	0.837189	0.985307	0.915677	0.761195	0.903056	0.924127	0.701651	0.941189	0.941826	0.974787	0.909545	0.981034	0.949892	0.918927	0.905889	0.988314	0.944792	0.901288	0.941019	0.756428	0.974301	0.888836	0.874599	0.875935
CP466722	0.853368	0.70405	0.721611	0.714498	0.939237	0.820406	0.807932	0.665261	0.972416	0.784112	0.796014	0.825524	0.913345	0.776473	0.767948	0.745835	0.87466	0.759747	0.890963	0.954393	0.957317	0.710278	0.681449	0.871646	0.895162	0.578799	0.68627	0.903794	0.784522	0.935454	0.918853	0.802091	0.877826
MIDOSTAURIN	0.97719	0.871829	0.886861	0.763923	0.953433	0.747271	0.793609	0.947934	0.978112	0.879473	0.832901	0.922633	0.683375	0.937045	0.85774	0.848037	0.852422	0.892712	0.853611	0.804753	0.980902	0.822592	0.79771	0.944356	0.983895	0.581589	0.850679	0.956741	0.744921	0.82741	0.905863	0.927441	0.84842
CHIR-99021	0.98097	0.955379	0.972192	0.968536	0.943922	0.871397	0.982317	0.98097	0.983673	0.967627	0.984084	0.97693	0.957942	0.982014	0.972588	0.869338	0.969916	0.982064	0.990103	0.983791	0.980992	0.980909	0.933636	0.965643	0.987619	0.895817	0.980016	0.982906	0.986474	0.980407	0.982803	0.980691	0.991518
PONATINIB	0.974745	0.967054	0.95814	0.940588	0.971485	0.820186	0.927456	0.968656	0.983925	0.972815	0.938789	0.941766	0.763841	0.899433	0.917496	0.979233	0.900566	0.786507	0.940397	0.896035	0.979923	0.967243	0.9127	0.957951	0.987232	0.901553	0.824725	0.934327	0.91615	0.980028	0.966759	0.972026	0.957343
AZD6482	0.937625	0.874312	0.897617	0.669446	0.915672	0.888392	0.79538	0.920405	0.927486	0.881152	0.617684	0.923972	0.644781	0.898499	0.953661	0.969567	0.890599	0.851097	0.953564	0.799277	0.981093	0.901857	0.860527	0.953947	0.987619	0.73381	0.873612	0.916463	0.936855	0.91822	0.92584	0.815963	0.992213
JNK-9L, KIN001-204	0.820666	0.55776	0.668283	0.626048	0.799034	0.472356	0.658294	0.518489	0.716501	0.79441	0.644392	0.564488	0.562115	0.596482	0.685999	0.483964	0.569413	0.505481	0.704609	0.527286	0.979736	0.587456	0.483862	0.811809	0.827964	0.670194	0.641947	0.655161	0.479811	0.586098	0.801914	0.718359	0.715695
PF-562271	0.972023	0.897758	0.951265	0.887008	0.940496	0.877277	0.883191	0.93805	0.978615	0.956527	0.925768	0.951674	0.966811	0.908198	0.940869	0.869044	0.954935	0.87422	0.945285	0.906909	0.981093	0.983406	0.875754	0.935088	0.987619	0.969258	0.824774	0.953432	0.88203	0.97274	0.9555	0.914271	0.959524
KIN001-206	0.971966	0.887187	0.747215	0.633036	0.935523	0.54704	0.853666	0.908339	0.981397	0.94043	0.778753	0.733634	0.572839	0.889886	0.538938	0.90243	0.716389	0.699568	0.610329	0.730697	0.980165	0.868275	0.584569	0.889121	0.983032	0.662753	0.610769	0.784537	0.692053	0.70116	0.939281	0.973771	0.825608
JQ1	0.981232	0.84589	0.804086	0.729505	0.848296	0.477237	0.714155	0.586146	0.963267	0.727087	0.777639	0.834735	0.61567	0.745435	0.875852	0.75046	0.862728	0.641601	0.940132	0.604018	0.964935	0.972608	0.420164	0.801214	0.985391	0.694598	0.742885	0.871854	0.568994	0.918597	0.757499	0.961419	0.991684
JQ12	0.972043	0.827901	0.681856	0.732899	0.728706	0.491408	0.403398	0.578157	0.941212	0.822264	0.884328	0.706246	0.591064	0.775884	0.934971	0.528841	0.962256	0.812002	0.897241	0.854014	0.978001	0.911594	0.771384	0.813233	0.977772	0.975264	0.868643	0.954231	0.51297	0.80894	0.783447	0.832236	0.848914
DMOG, DIMETHYLOXALYLGLCINE	0.920702	0.784013	0.546858	0.509066	0.595716	0.4311	0.352512	0.37227	0.385446	0.720968	0.445411	0.311554	0.390265	0.385841	0.504797	0.291172	0.858284	0.374611	0.67614	0.531332	0.822975	0.433647	0.279893	0.654284	0.885613	0.76593	0.344314	0.699779	0.560067	0.481456	0.650906	0.509915	0.671118
FTI-277	0.974791	0.976137	0.901146	0.974126	0.959326	0.892742	0.935305	0.895718	0.983925	0.967297	0.981588	0.946768	0.97157	0.974538	0.984313	0.936393	0.956832	0.976097	0.979089	0.980285	0.980433	0.98324	0.97507	0.9635	0.986962	0.981835	0.939943	0.976981	0.948994	0.971316	0.98348	0.981153	0.970776
AR-12	0.849834	0.724428	0.735068	0.620823	0.859823	0.545452	0.758607	0.798128	0.858878	0.896266	0.724514	0.785336	0.536361	0.73426	0.677087	0.702759	0.80244	0.72977	0.873178	0.609738	0.979011	0.877804	0.787952	0.794067	0.872836	0.965757	0.643363	0.714151	0.559371	0.862153	0.826771	0.718084	0.786489
SHIKONIN	0.903166	0.779018	0.545143	0.641065	0.726797	0.493747	0.520289	0.609582	0.692472	0.779738	0.321117	0.531425	0.236954	0.477171	0.419481	0.74597	0.641652	0.361783	0.821003	0.158818	0.952227	0.407876	0.331723	0.737134	0.953692	0.86295	0.459556	0.820847	0.394276	0.754138	0.869451	0.759729	0.715695
AKT INHIBITOR VIII, KIN001-102	0.971918	0.884277	0.925253	0.83851	0.883027	0.956066	0.844339	0.784008	0.934838	0.945503	0.912214	0.787341	0.730093	0.927931	0.938732	0.939217	0.926047	0.967509	0.968747	0.888532	0.978282	0.743394	0.911713	0.960001	0.986574	0.751863	0.954478	0.937791	0.907292	0.935928	0.978217	0.968573	0.93268
EMBELIN	0.943411	0.746415	0.745843	0.738041	0.788756	0.681506	0.702492	0.678174	0.846703	0.942194	0.719761	0.84719	0.689918	0.716135	0.695023	0.601733	0.812647	0.669504	0.862013	0.682256	0.958715	0.797467	0.843922	0.67445	0.877202	0.891867	0.706167	0.672482	0.607446	0.736621	0.852919	0.770402	0.717402
FH535	0.960532	0.518241	0.543794	0.604055	0.670709	0.651784	0.562396	0.536527	0.898413	0.868462	0.665295	0.785754	0.631283	0.670345	0.511728	0.424724	0.712007	0.496803	0.586955	0.504998	0.905559	0.757691	0.660049	0.648115	0.785563	0.773795	0.493886	0.54919	0.596573	0.549215	0.611939	0.647515	0.715695
PAC-1	0.96426	0.979265	0.916932	0.984858	0.913357	0.867292	0.80077	0.863835	0.980275	0.959775	0.934533	0.931057	0.911381	0.823425	0.946372	0.907711	0.953064	0.910809	0.972933	0.87142	0.974155	0.955163	0.916493	0.878309	0.981268	0.982683	0.94771	0.916655	0.852792	0.980144	0.934806	0.815484	0.771388
IPA-3	0.971439	0.973586	0.872961	0.984994	0.904266	0.786152	0.97937	0.955292	0.945126	0.97413	0.712361	0.962309	0.7389	0.776452	0.69562	0.810384	0.811181	0.916197	0.986599	0.638215	0.965514	0.983406	0.841674	0.827388	0.958671	0.984207	0.719608	0.946947	0.789234	0.8935	0.969223	0.820645	0.814177
GSK650394	0.971181	0.873215	0.838179	0.592289	0.939195	0.847166	0.792094	0.740318	0.979796	0.939628	0.862644	0.624334	0.611749	0.926963	0.906778	0.65395	0.920083	0.813969	0.883059	0.674974	0.980631	0.971264	0.921907	0.856012	0.934641	0.975811	0.659788	0.833276	0.616436	0.978365	0.939965	0.841057	0.861357
BAY-61-3606	0.953298	0.819235	0.752879	0.878901	0.872788	0.747198	0.914783	0.724008	0.976714	0.897267	0.879704	0.810057	0.692126	0.82092	0.857629	0.664051	0.643353	0.748105	0.958823	0.825113	0.980461	0.936704	0.692004	0.805865	0.905087	0.901117	0.689301	0.810065	0.707187	0.924945	0.98232	0.701863	0.85979
5-FLUOROURACIL	0.928429	0.791406	0.950041	0.933994	0.970621	0.679229	0.982271	0.905458	0.973793	0.967926	0.716126	0.908478	0.973929	0.945157	0.968688	0.935758	0.875271	0.855062	0.980349	0.924178	0.981093	0.971566	0.732909	0.956876	0.965421	0.981478	0.942686	0.968565	0.565663	0.9608	0.911498	0.918193	0.968646
THAPSIGARGIN	0.674353	0.180995	0.284071	0.046564	0.649183	0.059086	0.785306	0.271906	0.77949	0.824262	0.312787	0.297626	0.056337	0.332653	0.168106	0.208612	0.268094	0.227944	0.169071	0.201701	0.976141	0.735861	0.294162	0.331578	0.840461	0.769836	0.164315	0.483878	0.044856	0.859897	0.866014	0.396652	0.914467
OBATOCLAX	0.826911	0.219687	0.260524	0.31343	0.54381	0.170674	0.311052	0.383607	0.686148	0.549009	0.164391	0.45936	0.140511	0.468561	0.295402	0.259561	0.412945	0.220055	0.301703	0.341882	0.962739	0.738879	0.323923	0.309404	0.768968	0.747309	0.243952	0.412216	0.121138	0.247981	0.456642	0.241088	0.847821
BMS-754807	0.975355	0.560851	0.280117	0.755188	0.55794	0.783263	0.934265	0.451866	0.761081	0.973003	0.905732	0.466524	0.723477	0.876066	0.819381	0.186027	0.699271	0.807058	0.803159	0.826808	0.975891	0.861114	0.553877	0.553491	0.953863	0.842566	0.520307	0.712764	0.648614	0.9734	0.837255	0.438317	0.760093
LINSITINIB	0.980585	0.865983	0.555941	0.935368	0.747295	0.932759	0.938505	0.906328	0.875105	0.947707	0.951303	0.850517	0.954161	0.930799	0.910651	0.553052	0.894878	0.954552	0.957357	0.946076	0.981093	0.956893	0.879841	0.762197	0.988917	0.951823	0.795025	0.890894	0.838647	0.92264	0.945191	0.946938	0.972433
BEXAROTENE	0.967834	0.871789	0.849709	0.853374	0.570953	0.938904	0.961682	0.93115	0.968334	0.943045	0.941716	0.836722	0.883882	0.968824	0.914125	0.769923	0.984348	0.879582	0.894558	0.962248	0.980147	0.966022	0.960196	0.883011	0.977249	0.983763	0.86137	0.903306	0.872949	0.856293	0.904609	0.901383	0.983604
BLEOMYCIN	0.874577	0.669604	0.55281	0.144205	0.810946	0.059305	0.595467	0.290682	0.768126	0.626148	0.416302	0.339906	0.070357	0.517872	0.517963	0.251466	0.113188	0.446321	0.412516	0.419308	0.96499	0.6917	0.458964	0.595495	0.929811	0.397771	0.356997	0.264435	0.195011	0.917757	0.244112	0.257063	0.785972
LFM-A13	0.970369	0.939907	0.89561	0.964481	0.763698	0.962234	0.954565	0.966653	0.983735	0.949962	0.962134	0.911937	0.971221	0.978174	0.968866	0.961366	0.980156	0.964936	0.97595	0.975719	0.980435	0.980285	0.88526	0.936415	0.982264	0.981304	0.906401	0.977638	0.94793	0.964187	0.929454	0.94412	0.986785
GW-2580	0.959052	0.962501	0.973586	0.987528	0.968345	0.981968	0.981562	0.984988	0.977929	0.969675	0.9815	0.977004	0.947491	0.979618	0.973275	0.986007	0.984571	0.971971	0.983451	0.980474	0.980974	0.983381	0.96356	0.976987	0.973637	0.854207	0.976788	0.967224	0.977971	0.978912	0.98356	0.959616	0.973166
AUY922	0.964811	0.491205	0.530211	0.523186	0.781274	0.435749	0.64665	0.584438	0.973529	0.627339	0.546077	0.477838	0.454518	0.693987	0.486339	0.433517	0.641842	0.580003	0.628908	0.474703	0.980851	0.979879	0.493607	0.713507	0.834471	0.804455	0.462896	0.557361	0.388488	0.698946	0.673208	0.602487	0.941746
PHENFORMIN	0.850001	0.665929	0.804736	0.816805	0.674708	0.699693	0.923111	0.586323	0.846278	0.828946	0.84283	0.695849	0.874454	0.806903	0.852564	0.861855	0.636052	0.537532	0.693466	0.665933	0.976007	0.680816	0.534469	0.775623	0.956387	0.465796	0.844201	0.71744	0.614545	0.835034	0.908025	0.981113	0.787099
BRYOSTATIN 1	0.981359	0.90044	0.907949	0.959761	0.842861	0.947723	0.97493	0.904136	0.983925	0.923028	0.984369	0.977568	0.923527	0.975537	0.977258	0.890534	0.975662	0.985012	0.966325	0.957546	0.979913	0.950437	0.925957	0.96532	0.887418	0.968343	0.944829	0.983586	0.910756	0.937354	0.981565	0.948043	0.980701
PAZOPANIB	0.959865	0.972174	0.870131	0.923384	0.910123	0.931261	0.828832	0.944688	0.983925	0.902264	0.973384	0.976833	0.71289	0.913401	0.931404	0.900853	0.984413	0.908998	0.984374	0.943624	0.980559	0.973867	0.850735	0.960929	0.895273	0.887691	0.770081	0.919517	0.939223	0.882785	0.978689	0.885871	0.923904
DACINOSTAT	0.903751	0.480239	0.441251	0.446894	0.752451	0.32551	0.41944	0.326224	0.637361	0.533821	0.489059	0.368458	0.453645	0.543506	0.470616	0.271591	0.536951	0.51393	0.662259	0.494755	0.940073	0.862974	0.496662	0.503397	0.722048	0.652246	0.611961	0.436716	0.301648	0.554832	0.606626	0.387349	0.730019
EPOTHILONE B, GNF-PF-193	0.931993	0.416084	0.421839	0.316123	0.853729	0.478732	0.482448	0.411306	0.791152	0.890002	0.701459	0.314241	0.349389	0.857774	0.664747	0.267261	0.781063	0.577849	0.699379	0.370215	0.972188	0.902359	0.6929	0.544861	0.822529	0.923711	0.548209	0.608981	0.305667	0.810248	0.763094	0.625203	0.873298
GSK1904529A	0.981359	0.962037	0.964438	0.980466	0.957864	0.98632	0.978381	0.941581	0.983925	0.970516	0.945511	0.964801	0.88063	0.971079	0.964733	0.982913	0.984555	0.978001	0.989622	0.933735	0.98041	0.950231	0.940542	0.973608	0.988855	0.980841	0.963166	0.979198	0.962715	0.933878	0.980566	0.978766	0.936698
BMS-345541	0.771697	0.818613	0.914096	0.871422	0.927734	0.716295	0.970891	0.761989	0.953632	0.864137	0.8534	0.857512	0.961709	0.883647	0.882951	0.766717	0.909331	0.734607	0.835834	0.951495	0.948018	0.87324	0.810798	0.871733	0.933008	0.930818	0.881712	0.941743	0.68738	0.908132	0.966768	0.753208	0.947024
TIPIFARNIB	0.894401	0.615693	0.423603	0.657423	0.809533	0.72681	0.643895	0.725838	0.907764	0.874278	0.754433	0.64425	0.396631	0.738096	0.789379	0.28499	0.77818	0.621808	0.796207	0.353475	0.972716	0.868437	0.687408	0.664876	0.894174	0.847145	0.679711	0.856858	0.494303	0.7969	0.832919	0.791865	0.873298
AVAGACESTAT	0.984372	0.965942	0.978315	0.985953	0.977659	0.982518	0.967051	0.984387	0.981574	0.948235	0.985468	0.952266	0.98509	0.975569	0.982995	0.989887	0.9832	0.98682	0.990117	0.98372	0.97827	0.980661	0.963439	0.976987	0.987442	0.934449	0.980507	0.982354	0.981474	0.977317	0.982949	0.980272	0.986616
RUXOLITINIB	0.978524	0.984381	0.974583	0.98991	0.970752	0.970399	0.982135	0.973891	0.983136	0.973285	0.981698	0.941233	0.98509	0.976271	0.974916	0.948418	0.984481	0.920736	0.983746	0.983362	0.979489	0.966308	0.956193	0.976108	0.990578	0.966207	0.971299	0.989644	0.96761	0.976262	0.98287	0.981937	0.966572
AS601245	0.958625	0.773123	0.590091	0.898436	0.84621	0.858208	0.93254	0.818594	0.833735	0.955246	0.859293	0.739027	0.760802	0.877795	0.801812	0.539414	0.825821	0.808188	0.916797	0.855344	0.981006	0.920256	0.732231	0.760362	0.920657	0.838541	0.746971	0.894762	0.856503	0.706862	0.873269	0.853087	0.945741
ISPINESIB MESYLATE, SB-715992	0.819191	0.625139	0.793538	0.687824	0.956884	0.763523	0.981521	0.679564	0.979626	0.908496	0.855585	0.866552	0.981436	0.966485	0.920212	0.732303	0.927915	0.687379	0.950469	0.960407	0.981728	0.915965	0.892339	0.859611	0.962879	0.98425	0.951552	0.941066	0.599959	0.970577	0.981457	0.758906	0.951808
TL-2-105	0.932742	0.957209	0.951511	0.963663	0.971485	0.943185	0.981929	0.81119	0.982223	0.981079	0.983226	0.917895	0.977387	0.945514	0.829474	0.983714	0.972187	0.822765	0.973555	0.9825	0.951492	0.901739	0.922628	0.963172	0.986852	0.908276	0.942654	0.988894	0.947584	0.965837	0.963737	0.95472	0.981664
AT-7519	0.531104	0.472791	0.903665	0.545617	0.873597	0.441052	0.92346	0.361899	0.954301	0.743789	0.661507	0.730815	0.851924	0.71881	0.841125	0.807139	0.753928	0.391421	0.704535	0.984497	0.897442	0.575544	0.720434	0.705803	0.876072	0.878115	0.723931	0.833593	0.384046	0.760122	0.94764	0.431782	0.584095
TAK-715	0.950408	0.894151	0.899965	0.925456	0.963242	0.880378	0.978146	0.900457	0.976986	0.956076	0.885131	0.959974	0.935045	0.9822	0.940563	0.934197	0.96374	0.760816	0.976648	0.979068	0.983251	0.955433	0.872615	0.910791	0.964676	0.944922	0.950152	0.987899	0.942191	0.768452	0.957498	0.912406	0.97588
BX-912	0.907345	0.903072	0.929453	0.714235	0.962797	0.887061	0.926918	0.872287	0.97895	0.863407	0.961724	0.871735	0.97112	0.968253	0.918934	0.862149	0.906405	0.838307	0.901766	0.979903	0.980915	0.90026	0.855041	0.919374	0.981641	0.795698	0.878209	0.964653	0.888836	0.945835	0.979353	0.91059	0.922768
ZSTK-474	0.733828	0.479423	0.79673	0.5871	0.856302	0.86375	0.602319	0.579637	0.971361	0.686011	0.476252	0.624227	0.88757	0.798874	0.772536	0.736792	0.82988	0.826222	0.616759	0.969588	0.983531	0.554957	0.586448	0.920305	0.883651	0.352553	0.796488	0.934256	0.868	0.813247	0.874411	0.526004	0.703937
AS605240, KIN001-173	0.932508	0.6725	0.851791	0.853655	0.929084	0.980124	0.827786	0.609628	0.927749	0.842226	0.697107	0.897987	0.902079	0.767501	0.456613	0.891503	0.944054	0.923947	0.906158	0.96752	0.966969	0.792396	0.672978	0.852607	0.880722	0.496331	0.811636	0.923626	0.849003	0.867644	0.954774	0.877676	0.882838
GENENTECH CPD 10	0.838681	0.65913	0.70748	0.779784	0.966388	0.700925	0.933424	0.630897	0.983925	0.843668	0.821381	0.733503	0.976623	0.938924	0.973569	0.775073	0.905208	0.661978	0.857462	0.984698	0.985384	0.874119	0.700604	0.854699	0.975207	0.671535	0.791137	0.943495	0.655538	0.975041	0.964747	0.698677	0.863501
GSK1070916	0.956747	0.944632	0.926202	0.902657	0.977659	0.915995	0.946196	0.846862	0.988696	0.909709	0.937597	0.724097	0.986614	0.922748	0.954311	0.938756	0.903586	0.799273	0.825004	0.989044	0.975538	0.965799	0.867606	0.941515	0.993335	0.861813	0.878506	0.945876	0.911282	0.979354	0.970967	0.60977	0.802311
ENZASTAURIN	0.726801	0.639793	0.904456	0.810816	0.922166	0.701242	0.978229	0.800617	0.969894	0.972283	0.816121	0.82386	0.937548	0.652035	0.867659	0.811001	0.865688	0.796499	0.912172	0.97817	0.979876	0.801916	0.870568	0.923536	0.798429	0.342929	0.830653	0.990093	0.435	0.967465	0.893338	0.757744	0.860651
GSK429286A	0.92666	0.985713	0.937918	0.938023	0.966718	0.981771	0.982322	0.982062	0.983486	0.965912	0.973067	0.968573	0.98175	0.982311	0.931693	0.98477	0.96737	0.975776	0.918439	0.98477	0.982697	0.974073	0.932361	0.974711	0.987047	0.886705	0.893656	0.98888	0.956528	0.972089	0.981708	0.985175	0.975733
FMK, KIN001-242	0.969635	0.974066	0.979198	0.979234	0.945857	0.980741	0.97194	0.98277	0.983925	0.967818	0.978467	0.972712	0.977408	0.966268	0.972261	0.978695	0.964355	0.864056	0.935972	0.984758	0.977378	0.96897	0.836786	0.972759	0.989338	0.960145	0.931964	0.987145	0.976146	0.981273	0.970249	0.981631	0.986707
QL-XII-47	0.868834	0.757156	0.83143	0.646968	0.949081	0.545215	0.837282	0.693039	0.94373	0.85701	0.572582	0.802864	0.87247	0.846465	0.842444	0.864904	0.774701	0.550572	0.931332	0.968691	0.966643	0.584411	0.491098	0.912813	0.980464	0.895843	0.749391	0.940171	0.494394	0.949315	0.94519	0.63218	0.909862
IC-87114	0.975883	0.95194	0.97819	0.980193	0.954085	0.984822	0.98077	0.983232	0.978326	0.957515	0.974789	0.975057	0.977487	0.903412	0.975024	0.985271	0.983371	0.983643	0.987249	0.980582	0.908756	0.971931	0.972976	0.976689	0.987612	0.981334	0.96282	0.986367	0.986241	0.976428	0.98324	0.892891	0.964567
IDELALISIB	0.918846	0.89803	0.963136	0.92737	0.950599	0.930262	0.917797	0.93257	0.977196	0.867723	0.793609	0.924353	0.966906	0.924883	0.984166	0.966728	0.962401	0.817435	0.957534	0.984533	0.982242	0.899681	0.875051	0.961915	0.988263	0.537417	0.939489	0.967743	0.973434	0.970523	0.973876	0.855988	0.958152
UNC0638	0.706816	0.825389	0.963831	0.758059	0.971485	0.675543	0.909018	0.790804	0.847397	0.725064	0.784191	0.933275	0.933618	0.805571	0.926305	0.839316	0.664607	0.769168	0.877958	0.895419	0.980708	0.793433	0.689733	0.908996	0.96667	0.641211	0.736041	0.98685	0.607059	0.949266	0.840335	0.736088	0.8727
CABOZANTINIB	0.952878	0.913622	0.978128	0.947283	0.959421	0.92813	0.909176	0.959483	0.969603	0.923459	0.94807	0.911058	0.968236	0.841053	0.94076	0.984681	0.957667	0.93481	0.960398	0.95537	0.981093	0.964015	0.868056	0.973668	0.98147	0.542629	0.925005	0.980819	0.871247	0.965871	0.968593	0.887681	0.958152
WZ3105	0.644254	0.417827	0.947958	0.813372	0.759408	0.761551	0.979495	0.76928	0.957586	0.820948	0.852684	0.889922	0.991461	0.821777	0.88384	0.836956	0.692284	0.445653	0.981725	0.987026	0.98908	0.792836	0.826964	0.968648	0.983702	0.905763	0.855871	0.98848	0.704093	0.830824	0.975041	0.731813	0.93078
XMD14-99	0.978203	0.94839	0.975952	0.942958	0.970568	0.973838	0.981884	0.962193	0.982715	0.967037	0.982534	0.867583	0.98509	0.977637	0.983508	0.985321	0.981861	0.970958	0.990232	0.984148	0.972492	0.982884	0.952193	0.976966	0.983911	0.836773	0.962241	0.982939	0.980684	0.984522	0.981505	0.964735	0.9838
QUIZARTINIB	0.978088	0.959721	0.974072	0.98894	0.969961	0.983216	0.979544	0.902698	0.972151	0.969581	0.974006	0.926818	0.983516	0.98197	0.978238	0.984305	0.98383	0.984438	0.984872	0.984661	0.949331	0.839232	0.972375	0.973878	0.969366	0.963522	0.979611	0.985803	0.984736	0.976808	0.966476	0.973588	0.966318
CP-724714	0.966235	0.936957	0.965649	0.946043	0.944663	0.971307	0.764142	0.960924	0.974883	0.967018	0.965114	0.976568	0.968817	0.982311	0.975829	0.985575	0.981176	0.977123	0.989642	0.978205	0.978326	0.948523	0.907262	0.966741	0.986425	0.866059	0.971322	0.982988	0.981244	0.952081	0.980132	0.965608	0.973428
JW-7-24-1	0.732103	0.784248	0.91732	0.746856	0.896669	0.739719	0.776022	0.634582	0.959618	0.790865	0.752431	0.739209	0.960601	0.824311	0.801977	0.893877	0.841459	0.834978	0.885892	0.97873	0.972933	0.702209	0.544678	0.974564	0.921439	0.745757	0.726209	0.871908	0.763437	0.973242	0.881187	0.814671	0.88249
NPK76-II-72-1	0.842789	0.844213	0.971793	0.815227	0.958016	0.92109	0.976767	0.848337	0.975197	0.974923	0.974744	0.906357	0.981168	0.966108	0.932223	0.941463	0.973352	0.905701	0.970744	0.98066	0.980919	0.940832	0.884563	0.964854	0.958178	0.827234	0.933364	0.979391	0.830734	0.945037	0.9734	0.938284	0.990877
STF-62247	0.954821	0.967549	0.976246	0.963443	0.97148	0.958837	0.980561	0.968539	0.983899	0.967148	0.932097	0.959195	0.984958	0.971827	0.984189	0.985688	0.982867	0.976087	0.985633	0.984051	0.976687	0.980675	0.910483	0.975414	0.983577	0.98425	0.979867	0.986347	0.940084	0.985518	0.983592	0.981061	0.991499
NG-25	0.833159	0.876911	0.976138	0.888698	0.962317	0.800403	0.982322	0.918643	0.925837	0.91511	0.882546	0.940705	0.961618	0.927377	0.955135	0.985279	0.900516	0.921403	0.939998	0.966946	0.978943	0.885728	0.738969	0.97692	0.981591	0.87385	0.898101	0.98685	0.839313	0.962164	0.978831	0.874147	0.916972
TL-1-85	0.894582	0.944067	0.975627	0.928279	0.967738	0.869859	0.982322	0.959395	0.976518	0.943119	0.890916	0.950708	0.976108	0.967418	0.920705	0.984504	0.959459	0.932385	0.960751	0.971872	0.978106	0.898187	0.846032	0.976056	0.984055	0.780427	0.931375	0.986729	0.853928	0.977187	0.975891	0.980412	0.916972
VX-11E	0.97007	0.888461	0.968093	0.980354	0.935435	0.970599	0.982322	0.883977	0.973342	0.913605	0.955313	0.962141	0.974068	0.969588	0.885211	0.963369	0.982493	0.833352	0.82837	0.896395	0.981037	0.957454	0.795098	0.961184	0.978125	0.442298	0.956156	0.986662	0.877328	0.981939	0.974471	0.980009	0.938071
FR-180204	0.976601	0.967706	0.976844	0.983371	0.950985	0.98292	0.982322	0.976301	0.968616	0.887794	0.960721	0.966654	0.977956	0.978879	0.924128	0.985582	0.979454	0.975431	0.981535	0.984153	0.976689	0.946272	0.923492	0.974438	0.979818	0.967551	0.978149	0.981662	0.985888	0.893099	0.975456	0.977978	0.977737
ACY-1215	0.790948	0.592758	0.901623	0.766032	0.763784	0.666867	0.825192	0.907089	0.590237	0.737895	0.810929	0.91527	0.810743	0.666921	0.797612	0.943627	0.764704	0.831799	0.894682	0.896461	0.806533	0.833858	0.847463	0.811463	0.807593	0.82108	0.93417	0.682581	0.957782	0.747599	0.895684	0.504564	0.93609
TUBASTATIN A	0.950421	0.938312	0.976798	0.981154	0.969386	0.880069	0.958761	0.970385	0.966619	0.923886	0.972674	0.975202	0.982603	0.945917	0.984059	0.982615	0.973778	0.921878	0.990079	0.976398	0.980757	0.97952	0.883023	0.969621	0.984835	0.961903	0.973157	0.984193	0.834991	0.980458	0.981868	0.939164	0.992208
ZIBOTENTAN	0.983583	0.966324	0.978137	0.98316	0.971186	0.98092	0.982	0.987914	0.983306	0.964689	0.984608	0.973035	0.976082	0.97736	0.980818	0.984986	0.984362	0.98457	0.989372	0.982815	0.979866	0.981953	0.969812	0.974854	0.987108	0.972952	0.980026	0.986884	0.927126	0.983377	0.982217	0.978845	0.977365
YM-155	0.287983	0.117175	0.634022	0.045497	0.098305	0.058625	0.325633	0.043762	0.218526	0.107859	0.067112	0.289089	0.056888	0.03898	0.207016	0.4414	0.073367	0.032073	0.37025	0.194312	0.836601	0.475789	0.168891	0.099189	0.492784	0.369047	0.080344	0.041747	0.04505	0.220138	0.207249	0.048584	0.218014
NSC-207895, XI-006	0.951491	0.937955	0.974469	0.979013	0.971464	0.942576	0.981259	0.936301	0.92917	0.965142	0.892112	0.971433	0.885734	0.950459	0.984201	0.983205	0.977256	0.952803	0.990296	0.89014	0.979286	0.971373	0.920569	0.97558	0.971331	0.984169	0.970945	0.975438	0.910401	0.985259	0.98247	0.80031	0.936698
VNLG/124	0.982564	0.957481	0.973871	0.985167	0.951774	0.976395	0.950513	0.986494	0.980325	0.975062	0.964019	0.933075	0.983595	0.980002	0.984001	0.982056	0.982516	0.982824	0.989999	0.981615	0.972904	0.978841	0.969385	0.970609	0.987487	0.98425	0.979553	0.986746	0.947811	0.984496	0.981712	0.980947	0.990171
AR-42	0.747447	0.479719	0.915375	0.611894	0.809701	0.52798	0.777243	0.60838	0.564682	0.475592	0.795683	0.838281	0.86871	0.553397	0.68728	0.824193	0.602228	0.621961	0.868713	0.903789	0.98074	0.793831	0.554777	0.764446	0.601179	0.406319	0.800228	0.577519	0.433154	0.657026	0.764108	0.528793	0.703937
CUDC-101	0.762888	0.472757	0.919019	0.614	0.784436	0.532776	0.630171	0.703372	0.585001	0.433444	0.721956	0.847725	0.870352	0.633007	0.750563	0.811106	0.548413	0.621327	0.91399	0.902899	0.97807	0.785643	0.403764	0.805753	0.814758	0.38891	0.735471	0.831584	0.588348	0.236999	0.854608	0.423531	0.703937
BELINOSTAT	0.576442	0.339048	0.92477	0.461803	0.78437	0.379029	0.700569	0.491936	0.432925	0.598529	0.647669	0.725816	0.863057	0.504812	0.66685	0.743506	0.438745	0.481752	0.669304	0.919894	0.971275	0.674168	0.454687	0.758406	0.564538	0.204944	0.637903	0.507977	0.3005	0.535037	0.701342	0.336333	0.552213
I-BET-762	0.97399	0.943302	0.978315	0.978704	0.959208	0.851137	0.982287	0.899878	0.968897	0.837243	0.948582	0.956772	0.985079	0.965313	0.978238	0.984124	0.973111	0.94888	0.990395	0.944916	0.979176	0.924484	0.688005	0.966141	0.974031	0.65772	0.966268	0.963288	0.789088	0.984834	0.975339	0.981176	0.978232
CAY10603	0.657467	0.477516	0.917652	0.557681	0.802097	0.423285	0.76721	0.57161	0.59374	0.58259	0.678334	0.760449	0.920534	0.653787	0.834536	0.84247	0.547684	0.600314	0.85507	0.855902	0.973466	0.741793	0.470919	0.879785	0.691248	0.297489	0.701523	0.624694	0.385758	0.656402	0.812191	0.48485	0.703937
LINIFANIB	0.981105	0.978068	0.97402	0.965689	0.963555	0.971143	0.981661	0.982904	0.9802	0.971364	0.975289	0.969305	0.98509	0.969964	0.981093	0.985487	0.979292	0.974496	0.989477	0.983408	0.977198	0.975979	0.976873	0.97563	0.987619	0.930581	0.969364	0.983848	0.984862	0.983193	0.981814	0.974891	0.972645
BIX02189	0.957093	0.965878	0.978315	0.973273	0.971389	0.927583	0.982304	0.980765	0.973687	0.828978	0.947553	0.927893	0.959888	0.943809	0.956037	0.981048	0.955893	0.93024	0.9633	0.950927	0.974084	0.924247	0.763416	0.959935	0.983951	0.840387	0.891982	0.982795	0.939883	0.970317	0.97372	0.964902	0.992208
ALECTINIB	0.959779	0.89275	0.977497	0.986373	0.961238	0.977059	0.979057	0.975081	0.980015	0.961238	0.928699	0.815068	0.973744	0.970128	0.970998	0.985549	0.960356	0.896954	0.961874	0.983343	0.979695	0.957646	0.759674	0.976095	0.987602	0.923311	0.74896	0.986335	0.98117	0.977098	0.980302	0.974472	0.990365
PELITINIB	0.95334	0.580278	0.976869	0.909715	0.743222	0.909307	0.692086	0.950033	0.962982	0.7323	0.849937	0.930074	0.976523	0.948123	0.919064	0.879772	0.793075	0.665518	0.909953	0.982651	0.98399	0.81211	0.207067	0.968857	0.987501	0.564447	0.892189	0.991705	0.934515	0.366419	0.988617	0.869452	0.972794
GSK2126458	0.816257	0.19339	0.954958	0.873894	0.671571	0.854997	0.470481	0.671991	0.933961	0.725337	0.458929	0.78065	0.942206	0.789256	0.856297	0.770353	0.823741	0.710189	0.646768	0.958176	0.983409	0.71864	0.578957	0.982512	0.81494	0.96762	0.879757	0.968579	0.733288	0.837258	0.902684	0.569394	0.930122
JNJ-38877605	0.878766	0.86789	0.925107	0.904475	0.943015	0.860131	0.934774	0.98389	0.882452	0.945326	0.942812	0.953021	0.85107	0.800008	0.901998	0.984337	0.89768	0.905082	0.943598	0.965038	0.763111	0.9054	0.953923	0.964722	0.985433	0.976667	0.881346	0.905915	0.942123	0.96805	0.929107	0.891543	0.972987
SU-11274	0.949759	0.977392	0.975385	0.968112	0.948637	0.856768	0.979772	0.981054	0.958485	0.952124	0.955013	0.967133	0.96777	0.96426	0.96015	0.984617	0.956639	0.983858	0.961735	0.97212	0.973425	0.975697	0.962571	0.972813	0.986668	0.978673	0.95246	0.956714	0.974794	0.960663	0.980548	0.961457	0.974081
KIN001-236	0.973803	0.872793	0.978315	0.973253	0.971382	0.919162	0.975947	0.974886	0.977414	0.965625	0.981161	0.975255	0.981899	0.982311	0.972328	0.983555	0.98361	0.974314	0.990369	0.984733	0.979127	0.970901	0.951196	0.974901	0.985347	0.976608	0.976676	0.986699	0.978979	0.984781	0.967768	0.975848	0.978043
KIN001-244	0.879785	0.893296	0.971085	0.916565	0.937959	0.871713	0.908565	0.898187	0.906532	0.936928	0.804367	0.889096	0.882407	0.922718	0.939732	0.973304	0.946549	0.89935	0.962824	0.941016	0.975333	0.840505	0.773201	0.927178	0.95501	0.811574	0.902311	0.97715	0.846966	0.937648	0.944688	0.916657	0.916972
WHI-P97, KIN001-055	0.981072	0.830104	0.969841	0.978505	0.856174	0.966407	0.974069	0.955777	0.912643	0.86119	0.873803	0.905595	0.946299	0.979483	0.946873	0.977857	0.981851	0.981869	0.984089	0.975112	0.978452	0.916854	0.661308	0.961673	0.972398	0.744163	0.93969	0.986003	0.967362	0.841339	0.976582	0.980911	0.977893
KIN001-042	0.972314	0.979167	0.97563	0.976166	0.962167	0.857929	0.982171	0.981094	0.981648	0.966296	0.974254	0.966015	0.921542	0.962734	0.978105	0.985553	0.984158	0.977984	0.980439	0.979346	0.975166	0.96652	0.972318	0.968387	0.985929	0.983005	0.963414	0.975788	0.981761	0.967474	0.980443	0.933323	0.938472
KIN001-260, BAYER IKKB INHIBITOR	0.958558	0.978093	0.975268	0.976915	0.963927	0.933712	0.982103	0.9622	0.976533	0.97192	0.917625	0.939787	0.970628	0.965921	0.969046	0.98111	0.979129	0.959507	0.990314	0.975857	0.969538	0.867732	0.875111	0.968844	0.982813	0.839781	0.961169	0.984476	0.907669	0.981997	0.975661	0.979977	0.916972
KIN001-266	0.856323	0.857487	0.9622	0.871305	0.916346	0.873435	0.946476	0.857087	0.921865	0.948014	0.853833	0.877211	0.90593	0.874021	0.928193	0.919019	0.882192	0.859094	0.988066	0.975801	0.967459	0.924619	0.742798	0.961706	0.974194	0.606414	0.863818	0.976816	0.855329	0.821464	0.928332	0.836783	0.916972
MASITINIB	0.884811	0.883047	0.968878	0.79406	0.968777	0.883128	0.979678	0.827557	0.972504	0.937469	0.905384	0.915442	0.973582	0.974263	0.930501	0.925641	0.916159	0.877371	0.957522	0.967759	0.959362	0.864384	0.874795	0.965377	0.951425	0.883285	0.869696	0.979106	0.86998	0.970828	0.945785	0.877237	0.943887
AMUVATINIB	0.951276	0.876092	0.909004	0.959264	0.924017	0.775645	0.981471	0.896454	0.973592	0.975075	0.981165	0.973678	0.74184	0.96811	0.957592	0.982424	0.983197	0.922796	0.972846	0.890809	0.974081	0.957132	0.780647	0.757113	0.939614	0.779441	0.970543	0.959722	0.956085	0.980269	0.981725	0.9116	0.991865
MPS-1-IN-1	0.938949	0.834116	0.968487	0.924407	0.920449	0.869754	0.936814	0.89706	0.917149	0.968456	0.959478	0.673025	0.980045	0.848545	0.967078	0.919365	0.928109	0.927518	0.953859	0.94379	0.981093	0.889933	0.816683	0.974198	0.984107	0.902867	0.953929	0.986423	0.860901	0.975141	0.979715	0.926272	0.976576
NVP-BHG712	0.903407	0.864319	0.978315	0.939114	0.960397	0.90405	0.982008	0.966358	0.967539	0.948057	0.911244	0.956016	0.98509	0.916619	0.843146	0.9682	0.950714	0.804356	0.90977	0.896954	0.980989	0.905977	0.742107	0.97487	0.97733	0.401361	0.894454	0.986895	0.84501	0.949191	0.964801	0.915758	0.958152
OSI-930	0.94449	0.928887	0.956472	0.956213	0.957815	0.963652	0.981364	0.942765	0.974199	0.975063	0.95538	0.944458	0.974576	0.927468	0.948695	0.98	0.978174	0.902784	0.990392	0.964404	0.97345	0.983383	0.869589	0.963359	0.974269	0.919126	0.939762	0.961806	0.968047	0.976449	0.981995	0.928763	0.98172
OSI-027	0.795464	0.350139	0.924062	0.762795	0.811106	0.584284	0.35699	0.459973	0.934188	0.584637	0.444473	0.694445	0.921256	0.671952	0.73038	0.945983	0.784016	0.651164	0.873728	0.964674	0.979113	0.848911	0.299536	0.976426	0.88248	0.858427	0.572382	0.950199	0.580699	0.848703	0.912686	0.408089	0.703937
CX-5461	0.923909	0.741436	0.978315	0.877772	0.971485	0.753304	0.982294	0.977153	0.983925	0.974954	0.849472	0.909989	0.98379	0.951939	0.974681	0.986007	0.903409	0.840619	0.989524	0.976878	0.980845	0.972284	0.879544	0.976894	0.987475	0.949156	0.891567	0.985396	0.49576	0.983873	0.947347	0.95979	0.916196
PHA-793887	0.895009	0.70977	0.976965	0.841475	0.937164	0.614936	0.982322	0.615715	0.960528	0.954021	0.935652	0.951899	0.982847	0.905604	0.92992	0.927386	0.821329	0.79586	0.980302	0.984266	0.98081	0.916866	0.805211	0.972842	0.980517	0.98425	0.892945	0.986639	0.531888	0.94578	0.949298	0.612102	0.894246
PI-103	0.641215	0.449814	0.916165	0.916886	0.767759	0.661079	0.92207	0.520722	0.958415	0.645483	0.21129	0.810893	0.966815	0.590142	0.856486	0.803827	0.767987	0.737443	0.432417	0.980851	0.974881	0.901845	0.81687	0.976987	0.966811	0.787503	0.670149	0.974843	0.502152	0.809816	0.968734	0.282166	0.584095
PIK-93	0.831205	0.685368	0.971004	0.936545	0.909823	0.8838	0.826467	0.894205	0.923895	0.82007	0.828367	0.843667	0.983271	0.852545	0.917616	0.940441	0.888833	0.94365	0.918286	0.941806	0.980425	0.739701	0.639213	0.95866	0.959269	0.886551	0.913117	0.978821	0.793344	0.940896	0.932757	0.838084	0.952192
SB52334	0.959037	0.961689	0.959686	0.982452	0.954911	0.945173	0.979403	0.94869	0.976123	0.828145	0.981913	0.963644	0.98509	0.840679	0.942652	0.973912	0.900985	0.960796	0.96583	0.974803	0.980899	0.860436	0.636761	0.971747	0.930822	0.490972	0.97845	0.985963	0.947494	0.968782	0.965658	0.910999	0.958152
TPCA-1	0.882875	0.896182	0.9616	0.887466	0.935119	0.92927	0.980939	0.896656	0.945096	0.802464	0.810439	0.864182	0.955153	0.878484	0.877123	0.946224	0.902627	0.830966	0.865795	0.930636	0.977336	0.765296	0.558613	0.8049	0.939795	0.456926	0.838125	0.982486	0.774939	0.801961	0.930223	0.859391	0.958152
TG-101348	0.795018	0.916398	0.948944	0.76171	0.88547	0.85593	0.981305	0.803418	0.975232	0.849514	0.911727	0.889826	0.975184	0.895635	0.933286	0.90453	0.91744	0.935777	0.866461	0.97959	0.980942	0.802376	0.785021	0.963054	0.936845	0.450973	0.812306	0.983512	0.844861	0.879923	0.967463	0.810676	0.938071
FORETINIB	0.63574	0.704414	0.870315	0.595986	0.851657	0.613659	0.849843	0.7112	0.810323	0.805021	0.663008	0.633282	0.826849	0.690914	0.771894	0.885511	0.772773	0.772203	0.743362	0.798855	0.981025	0.769644	0.668843	0.819946	0.82852	0.393458	0.735349	0.854174	0.56265	0.842344	0.785081	0.676278	0.703937
Y-39983	0.921808	0.980806	0.978315	0.959959	0.915861	0.921539	0.982322	0.960759	0.977705	0.973847	0.935303	0.962643	0.98509	0.982311	0.953804	0.975914	0.951249	0.985019	0.964663	0.980047	0.963089	0.969835	0.811186	0.97034	0.979596	0.98425	0.958131	0.983444	0.883887	0.984118	0.980047	0.971039	0.990787
YM-201636	0.86836	0.893291	0.95902	0.958093	0.958276	0.834782	0.975672	0.800381	0.911312	0.951173	0.883652	0.821196	0.973644	0.91557	0.955892	0.940028	0.948611	0.936336	0.920455	0.942858	0.980687	0.770654	0.789116	0.939367	0.92389	0.660854	0.900821	0.986012	0.88151	0.966568	0.897932	0.895195	0.978232
TIVOZANIB	0.982476	0.977791	0.9766	0.988823	0.971485	0.982266	0.971599	0.979858	0.983385	0.968423	0.984006	0.954844	0.984991	0.980924	0.977757	0.985697	0.980652	0.984566	0.985145	0.984673	0.981093	0.975106	0.975615	0.975265	0.987036	0.98425	0.979288	0.986894	0.986061	0.984071	0.981575	0.967995	0.984035
WYE-125132	0.676729	0.2377	0.819553	0.738266	0.558356	0.398257	0.412994	0.930358	0.434241	0.433444	0.777996	0.700459	0.734873	0.414135	0.733483	0.952968	0.577033	0.452684	0.548163	0.783549	0.54019	0.774868	0.528312	0.874327	0.68511	0.802351	0.838568	0.875676	0.959672	0.646802	0.889063	0.251939	0.916972
GSK690693	0.899028	0.920573	0.978315	0.975649	0.971114	0.982705	0.910672	0.960065	0.978611	0.974474	0.934302	0.888164	0.985041	0.981685	0.984111	0.979685	0.944023	0.985019	0.986508	0.98477	0.981093	0.944124	0.923754	0.97687	0.987548	0.98425	0.981003	0.984023	0.953514	0.970459	0.967702	0.883321	0.974225
SNX-2112	0.788892	0.713467	0.963269	0.651299	0.864985	0.353025	0.819706	0.829698	0.92303	0.959293	0.723944	0.818124	0.980455	0.980966	0.880504	0.801657	0.821883	0.557002	0.768642	0.886164	0.980935	0.983406	0.471189	0.940038	0.843788	0.42409	0.746209	0.946488	0.347899	0.847073	0.90436	0.898649	0.856107
QL-XI-92	0.944576	0.924225	0.967373	0.968249	0.971485	0.980598	0.982091	0.930675	0.983712	0.962181	0.951193	0.933056	0.984821	0.971671	0.952243	0.983311	0.970561	0.922366	0.984445	0.980662	0.978672	0.839498	0.869335	0.970948	0.9821	0.774279	0.946218	0.986808	0.925168	0.980193	0.977007	0.962519	0.992213
XMD13-2	0.927322	0.915017	0.970502	0.900941	0.961497	0.925544	0.978388	0.895583	0.983925	0.952732	0.97578	0.954533	0.984548	0.978393	0.962875	0.971519	0.951605	0.917404	0.952075	0.9737	0.981093	0.969286	0.904994	0.963657	0.986551	0.98425	0.935063	0.982802	0.920346	0.977611	0.982808	0.90819	0.964036
QL-X-138	0.876532	0.723901	0.941125	0.835815	0.866039	0.658861	0.729158	0.614171	0.932905	0.80369	0.709813	0.790777	0.914766	0.871348	0.820133	0.957184	0.808726	0.768664	0.924978	0.896043	0.971903	0.693341	0.579859	0.960138	0.965318	0.953242	0.731121	0.985653	0.83991	0.819188	0.934964	0.669728	0.88249
XMD15-27	0.984888	0.972888	0.978315	0.984099	0.967497	0.982212	0.982321	0.961028	0.983925	0.970335	0.984944	0.893334	0.98509	0.982257	0.984064	0.981182	0.984498	0.975267	0.981803	0.984455	0.981093	0.953748	0.977178	0.976919	0.987046	0.98425	0.974732	0.986898	0.971249	0.979307	0.979566	0.981176	0.981696
T0901317	0.97845	0.976359	0.974627	0.982891	0.971412	0.979337	0.980718	0.942771	0.983898	0.974286	0.978038	0.932931	0.984499	0.9823	0.983282	0.982009	0.983007	0.974493	0.968529	0.978139	0.977102	0.979066	0.952132	0.961475	0.978216	0.964447	0.979683	0.986471	0.984091	0.9829	0.979889	0.949157	0.984035
EX-527	0.980638	0.972912	0.976969	0.979581	0.949488	0.984822	0.981146	0.988817	0.983818	0.967512	0.966498	0.977255	0.982774	0.977249	0.983169	0.97248	0.982419	0.964936	0.990395	0.973755	0.973118	0.902582	0.964956	0.976581	0.987619	0.893743	0.978773	0.986898	0.970643	0.98162	0.982046	0.966161	0.963887
TENOVIN-6	0.723657	0.647082	0.91406	0.811154	0.792523	0.609396	0.814113	0.981444	0.782402	0.823836	0.872577	0.865131	0.823194	0.814717	0.843002	0.960507	0.726139	0.770163	0.765779	0.877833	0.780001	0.850585	0.857992	0.831652	0.986635	0.884047	0.870613	0.786576	0.880369	0.809039	0.978115	0.646809	0.952616
THZ-2-49	0.701343	0.458962	0.905984	0.576836	0.83759	0.406602	0.867899	0.719562	0.850521	0.719545	0.622325	0.670321	0.98509	0.885979	0.781311	0.881868	0.820402	0.766102	0.883918	0.939164	0.978536	0.784145	0.410366	0.827164	0.850705	0.559318	0.565394	0.874326	0.42053	0.921137	0.786263	0.609452	0.788319
KIN001-270	0.957928	0.953837	0.973954	0.981931	0.969977	0.935777	0.969232	0.984813	0.974202	0.963162	0.951682	0.976463	0.984002	0.98057	0.97876	0.985655	0.983919	0.973931	0.988837	0.979663	0.962309	0.978104	0.926787	0.968918	0.981111	0.984201	0.955302	0.983376	0.960083	0.981244	0.979708	0.928526	0.965342
THZ-2-102-1	0.285832	0.181759	0.950484	0.385812	0.416611	0.208911	0.973234	0.639745	0.802883	0.690099	0.857829	0.874359	0.982132	0.745493	0.865965	0.750019	0.765783	0.108237	0.990063	0.841239	0.98936	0.878789	0.309981	0.842952	0.967069	0.932408	0.552662	0.968897	0.371449	0.585804	0.966941	0.455193	0.916972
AT7867	0.678144	0.905514	0.972339	0.85072	0.881448	0.828969	0.982322	0.984706	0.905407	0.946421	0.919429	0.957363	0.929451	0.961388	0.94395	0.986007	0.900982	0.929149	0.919847	0.937604	0.938213	0.899616	0.86472	0.966651	0.987369	0.8714	0.974139	0.987274	0.914002	0.921297	0.980496	0.927955	0.910449
CANERTINIB	0.810678	0.464839	0.879865	0.853099	0.654669	0.768218	0.219626	0.984948	0.232233	0.857776	0.854498	0.95382	0.645262	0.788145	0.934761	0.986007	0.829443	0.809558	0.793181	0.861652	0.778942	0.786735	0.458258	0.80365	0.904171	0.960783	0.861824	0.897492	0.981497	0.247422	0.978343	0.734374	0.961167
DACOMITINIB	0.76059	0.461869	0.844143	0.851677	0.636977	0.765183	0.199096	0.980218	0.233141	0.433444	0.777996	0.801298	0.703905	0.714766	0.821255	0.955793	0.78852	0.719701	0.76691	0.818034	0.764009	0.803526	0.425691	0.757895	0.817157	0.796856	0.8772	0.80994	0.876001	0.220406	0.899921	0.714562	0.916972
TWS-119	0.779527	0.732755	0.911917	0.817478	0.727393	0.817531	0.61876	0.963376	0.757658	0.737895	0.848632	0.875687	0.887093	0.792554	0.883535	0.983341	0.754949	0.898791	0.81694	0.913966	0.746709	0.837642	0.67053	0.797273	0.89069	0.858042	0.894857	0.923242	0.964249	0.549795	0.975056	0.654644	0.93609
PILARALISIB, XL-147	0.811899	0.818945	0.885793	0.923278	0.824111	0.857985	0.907586	0.917028	0.828726	0.920477	0.883461	0.967597	0.755442	0.904882	0.927008	0.967835	0.873396	0.800629	0.932127	0.890401	0.876698	0.870051	0.809788	0.905875	0.888455	0.956971	0.904258	0.864426	0.954634	0.877818	0.971135	0.863727	0.905872
GSK1059615	0.560825	0.328251	0.590442	0.729952	0.464273	0.551664	0.356384	0.808273	0.269532	0.567815	0.721465	0.792243	0.698747	0.437965	0.597136	0.745012	0.505506	0.499115	0.498113	0.569739	0.5935	0.733174	0.435506	0.671379	0.593849	0.599613	0.692853	0.701108	0.777882	0.544496	0.884837	0.363669	0.916972
VOXTALISIB	0.903374	0.813818	0.88948	0.926102	0.886492	0.958501	0.962725	0.98309	0.759645	0.957296	0.955032	0.975217	0.964654	0.952358	0.97276	0.957292	0.972996	0.928047	0.964938	0.959253	0.930641	0.86768	0.91657	0.930082	0.955303	0.941942	0.962228	0.937223	0.97855	0.959914	0.979029	0.924469	0.974948
BRIVANIB	0.935367	0.980806	0.91231	0.944161	0.917336	0.903648	0.964461	0.972704	0.943936	0.960762	0.964423	0.961865	0.968435	0.966881	0.973631	0.973598	0.930727	0.968392	0.970208	0.953569	0.963804	0.967526	0.956533	0.930739	0.977465	0.977712	0.943769	0.973924	0.965401	0.928334	0.970023	0.928651	0.964032
NINTEDANIB	0.70922	0.771481	0.927767	0.855824	0.841328	0.744487	0.883814	0.980749	0.78633	0.83727	0.869381	0.608415	0.963144	0.804166	0.895053	0.968249	0.68591	0.822336	0.715461	0.896458	0.913528	0.872496	0.850704	0.865723	0.899634	0.85512	0.783586	0.951951	0.951139	0.719561	0.963466	0.747208	0.950752
APITOLISIB, GDC0980	0.563313	0.25817	0.622413	0.787395	0.48447	0.465893	0.357812	0.903259	0.293939	0.608794	0.696796	0.555562	0.613664	0.392936	0.651158	0.748464	0.495906	0.5233	0.379724	0.688774	0.487052	0.759456	0.454379	0.737602	0.506321	0.621732	0.776063	0.733622	0.890137	0.518769	0.842241	0.305339	0.916972
LIMK1 INHIBITOR BMS4	0.949219	0.970965	0.969348	0.962509	0.971485	0.914575	0.982322	0.977068	0.966656	0.959595	0.968875	0.970502	0.978825	0.979321	0.970808	0.976712	0.980319	0.985019	0.98103	0.976936	0.926289	0.97049	0.956482	0.955942	0.986076	0.979654	0.960626	0.982325	0.978954	0.979985	0.982949	0.961289	0.956139
KB NB 142-70	0.808681	0.810637	0.849383	0.85693	0.831071	0.670309	0.861403	0.98492	0.695291	0.823836	0.891284	0.922117	0.866534	0.83779	0.872252	0.933271	0.785871	0.847549	0.784599	0.846946	0.895485	0.859675	0.908657	0.916675	0.824442	0.977258	0.912656	0.795035	0.970939	0.788405	0.960094	0.748063	0.952616
SPHINGOSINE KINASE 1 INHIBITOR II, PF-543	0.981359	0.974223	0.977857	0.984369	0.971485	0.981266	0.982097	0.984336	0.983543	0.967046	0.982054	0.969865	0.984343	0.982072	0.973034	0.986007	0.982674	0.985019	0.990094	0.98477	0.976435	0.980813	0.970566	0.976626	0.987609	0.98425	0.977873	0.987024	0.986579	0.986687	0.983251	0.980394	0.984035
EEF2K INHIBITOR, A-484954	0.981359	0.978475	0.978304	0.985014	0.971485	0.967925	0.981447	0.984723	0.983925	0.967046	0.982054	0.965407	0.98509	0.982311	0.980747	0.986007	0.983197	0.985019	0.98752	0.984185	0.981093	0.983234	0.977154	0.975643	0.987619	0.98425	0.979122	0.987434	0.986579	0.988128	0.983619	0.980015	0.984035
METAP2 INHIBITOR, A832234	0.967442	0.936468	0.947754	0.947466	0.952635	0.921254	0.938416	0.976416	0.955108	0.94898	0.932451	0.959233	0.973698	0.953002	0.966306	0.962458	0.923096	0.978623	0.981089	0.963282	0.94859	0.918536	0.938303	0.917392	0.983549	0.968633	0.978586	0.97572	0.968164	0.924543	0.963258	0.953589	0.96254
VENOTOCLAX, ABT-199, VENECLEXTA, GDC-0199	0.969552	0.967913	0.97565	0.980172	0.966526	0.979553	0.97837	0.986957	0.977498	0.965517	0.988443	0.974274	0.976735	0.979247	0.978944	0.986007	0.981372	0.983557	0.990025	0.983126	0.981427	0.961574	0.967523	0.977404	0.985957	0.983362	0.979029	0.98937	0.982066	0.9752	0.983443	0.96004	0.972645
CPI-613	0.851811	0.838612	0.806914	0.856448	0.839437	0.861709	0.953425	0.938569	0.842711	0.915045	0.822387	0.879388	0.852175	0.87636	0.819281	0.922535	0.843685	0.866559	0.856415	0.863501	0.933085	0.852481	0.939082	0.883689	0.8423	0.897448	0.79193	0.863545	0.868508	0.872066	0.903104	0.837565	0.855152
CAY10566	0.965225	0.946785	0.966353	0.984537	0.965495	0.979928	0.921962	0.984129	0.942153	0.964007	0.982455	0.959466	0.980895	0.794706	0.965896	0.975279	0.980019	0.97932	0.990317	0.975818	0.972299	0.98333	0.970365	0.97759	0.984077	0.967381	0.975914	0.981515	0.986571	0.972791	0.982422	0.948525	0.970239
ARA-G, 9-??-D-ARABINOFURANOSYL GUANINE	0.975939	0.979591	0.977716	0.982724	0.965535	0.983716	0.981146	0.984988	0.981422	0.965709	0.988094	0.969644	0.983744	0.980705	0.981748	0.986007	0.984096	0.979845	0.99039	0.984492	0.976349	0.983367	0.976834	0.980562	0.987619	0.984189	0.981009	0.983455	0.981116	0.966182	0.983141	0.955723	0.984035
PEMETREXED	0.986346	0.985303	0.981821	0.988705	0.976106	0.961988	0.987046	0.987551	0.988696	0.962259	0.991756	0.964646	0.987997	0.984432	0.98875	0.984782	0.985886	0.98323	0.993578	0.988441	0.985359	0.987692	0.981908	0.963929	0.991924	0.988438	0.985648	0.989029	0.975465	0.968268	0.95195	0.910717	0.965329
ALISERTIB	0.86227	0.880758	0.931225	0.975249	0.92643	0.932454	0.880455	0.98176	0.975842	0.969238	0.955185	0.921727	0.955933	0.857742	0.971444	0.982915	0.919819	0.942934	0.95379	0.961267	0.960618	0.982105	0.952186	0.901194	0.984287	0.976532	0.975196	0.946361	0.971261	0.922922	0.981491	0.667227	0.6471
ALVOCIDIB	0.574342	0.495357	0.707001	0.596017	0.630055	0.530375	0.650764	0.635221	0.584695	0.571509	0.704399	0.798941	0.754203	0.521721	0.869743	0.862077	0.598754	0.638618	0.569856	0.770751	0.795671	0.723156	0.660607	0.669136	0.736697	0.907683	0.873657	0.54837	0.584495	0.487855	0.963394	0.475778	0.916972
C-75	0.964025	0.957561	0.944057	0.982741	0.964061	0.9818	0.982019	0.96096	0.970427	0.96628	0.94346	0.96997	0.95327	0.933612	0.983131	0.986007	0.984303	0.982429	0.990263	0.976596	0.979984	0.98289	0.94663	0.976507	0.987244	0.981643	0.970067	0.964044	0.98651	0.980521	0.983615	0.895552	0.968858
CAP-232, TT-232, TLN-232	0.963804	0.978	0.873943	0.984969	0.948533	0.98433	0.981106	0.984952	0.978898	0.920715	0.986502	0.953549	0.98505	0.942085	0.981808	0.935451	0.983824	0.983474	0.989707	0.984672	0.866103	0.849367	0.849616	0.943692	0.874019	0.98367	0.911926	0.878747	0.872991	0.871468	0.983619	0.789231	0.975367
TRICHOSTATIN-A	0.771435	0.675178	0.762542	0.789501	0.862281	0.669745	0.623906	0.872409	0.608295	0.824879	0.825676	0.761875	0.812867	0.549201	0.708995	0.851153	0.673255	0.798832	0.733084	0.875019	0.719939	0.797283	0.736573	0.670362	0.808734	0.924403	0.883129	0.627502	0.781508	0.631641	0.848131	0.417223	0.793059
PANOBINOSTAT	0.653719	0.68766	0.615278	0.733443	0.711868	0.714056	0.557868	0.565153	0.447179	0.683362	0.636684	0.583448	0.567516	0.335524	0.509326	0.782094	0.671749	0.630382	0.516891	0.690838	0.579282	0.544942	0.570201	0.505264	0.531207	0.522466	0.823748	0.290442	0.507914	0.388424	0.560949	0.273112	0.400489
LCL-161	0.958328	0.976609	0.956808	0.990242	0.971486	0.990353	0.984592	0.992692	0.972278	0.924934	0.980474	0.966062	0.975306	0.980797	0.98333	0.991703	0.989961	0.990142	0.99504	0.987098	0.980972	0.964591	0.983261	0.974109	0.992855	0.988306	0.983479	0.989749	0.928627	0.954113	0.990251	0.948391	0.957356
IKK-2-INHIBITOR-V	0.468813	0.40021	0.559419	0.518615	0.479174	0.400168	0.760102	0.868543	0.669115	0.780897	0.741268	0.820561	0.505805	0.573378	0.80101	0.970068	0.685475	0.409049	0.452169	0.509333	0.817049	0.51876	0.606708	0.724147	0.720302	0.700484	0.671012	0.549403	0.747373	0.642749	0.951131	0.4501	0.400489
MIM1	0.838914	0.959249	0.916963	0.937535	0.799512	0.953994	0.980527	0.951458	0.871149	0.926019	0.846019	0.882793	0.849435	0.786739	0.887207	0.971916	0.865306	0.913348	0.957986	0.873447	0.856214	0.694148	0.832151	0.896717	0.985441	0.945616	0.956529	0.958221	0.930548	0.855976	0.98084	0.785973	0.916972
ETP-45835	0.971699	0.977163	0.950454	0.945647	0.965115	0.956748	0.985265	0.983187	0.968344	0.961377	0.985415	0.973139	0.983455	0.981181	0.976331	0.977131	0.928083	0.981039	0.988687	0.972875	0.981421	0.97031	0.973407	0.843631	0.935128	0.978349	0.970777	0.989279	0.983066	0.953779	0.96853	0.97785	0.96862
CD532	0.65513	0.679596	0.782953	0.80644	0.741176	0.735541	0.821455	0.829826	0.732023	0.766752	0.859952	0.832012	0.816109	0.72736	0.805482	0.890022	0.784568	0.744532	0.893696	0.724591	0.706057	0.762233	0.670216	0.828826	0.806067	0.817425	0.886529	0.76335	0.865055	0.72442	0.862745	0.775381	0.670259
NSC-319726	0.768851	0.7902	0.768463	0.966623	0.584988	0.864321	0.901865	0.948124	0.913636	0.842012	0.915613	0.960356	0.230948	0.175916	0.803874	0.935996	0.753521	0.942697	0.967753	0.610142	0.699396	0.804356	0.622073	0.848039	0.533148	0.928144	0.941479	0.607607	0.906017	0.787109	0.945433	0.410092	0.906944
FILANESIB	0.353812	0.514109	0.548726	0.804866	0.743775	0.871785	0.948779	0.699819	0.863546	0.879126	0.892819	0.900074	0.982768	0.92311	0.88495	0.942335	0.903225	0.822716	0.721761	0.924017	0.930194	0.974492	0.91803	0.708973	0.87285	0.976247	0.938435	0.771208	0.300264	0.906611	0.981304	0.505363	0.832685
SB 505124	0.912389	0.937739	0.828996	0.984473	0.750871	0.977459	0.982322	0.95243	0.905399	0.971066	0.956486	0.977044	0.712496	0.66789	0.930616	0.970561	0.902245	0.982038	0.990395	0.971032	0.930473	0.974326	0.806349	0.97408	0.733482	0.953987	0.975761	0.845395	0.986579	0.907172	0.957666	0.956694	0.991684
A-83-01	0.901173	0.936194	0.959926	0.957681	0.956919	0.951479	0.980046	0.981564	0.902683	0.957946	0.92052	0.951213	0.906996	0.868849	0.918613	0.983779	0.94529	0.91598	0.960623	0.956724	0.9346	0.905063	0.959099	0.940697	0.96815	0.958616	0.945864	0.957248	0.94419	0.929701	0.97589	0.911931	0.962897
LDN-193189	0.642113	0.847564	0.772603	0.753211	0.746342	0.754822	0.817527	0.855487	0.757491	0.777128	0.642758	0.663653	0.793947	0.672228	0.691794	0.850413	0.685235	0.663323	0.768491	0.88059	0.751817	0.677527	0.728674	0.740178	0.816033	0.730736	0.699024	0.724607	0.694153	0.689648	0.839038	0.614686	0.77025
FTY-720, FINGOLIMOD HYDROCHLORIDE; GILENYA; TDI-132; IMUSERA; GILENIA	0.716632	0.84541	0.830128	0.85428	0.831358	0.85351	0.761762	0.859011	0.817111	0.695815	0.752482	0.821089	0.773074	0.660666	0.837126	0.938118	0.871859	0.759337	0.803692	0.914783	0.721902	0.844415	0.787404	0.754421	0.864492	0.832958	0.763262	0.872931	0.751349	0.719098	0.896782	0.625521	0.874922
BAM7	0.949631	0.863916	0.964487	0.982129	0.952092	0.978217	0.974624	0.934564	0.965223	0.954335	0.985729	0.951762	0.976089	0.959874	0.979278	0.985518	0.981097	0.968451	0.989595	0.976587	0.910487	0.972732	0.955711	0.968769	0.987522	0.979095	0.975057	0.91605	0.977488	0.932181	0.98335	0.864329	0.97475
AGI-6780	0.966516	0.973198	0.961194	0.966458	0.948078	0.956247	0.965126	0.982522	0.974048	0.964362	0.981054	0.964069	0.98491	0.957589	0.956978	0.984875	0.962927	0.981102	0.989436	0.978886	0.97558	0.974023	0.974349	0.952435	0.98617	0.968975	0.981009	0.986787	0.981697	0.976155	0.975071	0.957193	0.938472
KOBE2602	0.905434	0.926429	0.927479	0.969204	0.942353	0.971923	0.982322	0.949552	0.961981	0.956886	0.952822	0.945312	0.982557	0.894301	0.970048	0.982342	0.976004	0.92763	0.986982	0.980983	0.883927	0.951418	0.968181	0.922506	0.962719	0.972935	0.942898	0.975426	0.978625	0.92583	0.979864	0.877056	0.968557
LGK-974	0.968672	0.932341	0.958697	0.950788	0.932898	0.969389	0.979214	0.982729	0.95807	0.929695	0.967455	0.968803	0.975093	0.972124	0.966527	0.972072	0.976209	0.961429	0.986496	0.97413	0.928781	0.934497	0.963912	0.936667	0.982012	0.976006	0.955782	0.984974	0.97934	0.966177	0.973484	0.965163	0.936388
WNT-C59	0.950437	0.91999	0.95429	0.964311	0.923025	0.969917	0.956494	0.986802	0.946101	0.966876	0.958487	0.961272	0.967197	0.9343	0.962489	0.971552	0.980938	0.950846	0.978383	0.971631	0.943032	0.919947	0.961082	0.930014	0.980471	0.969528	0.957157	0.977811	0.977006	0.953396	0.968613	0.947459	0.976412
RU-SKI-43	0.897375	0.958758	0.974837	0.965542	0.969	0.962474	0.980141	0.97579	0.957873	0.967119	0.97545	0.971946	0.98134	0.849791	0.97456	0.985457	0.950745	0.973577	0.982132	0.973964	0.887317	0.97715	0.936732	0.974462	0.987404	0.959702	0.973394	0.986836	0.982471	0.93729	0.982643	0.946783	0.969699
AICAR, N1-(B-D-RIBOFURANOSYL)-5-AMINOIMIDAZOLE-4-CARBOXAMIDE	0.971	0.84186	0.855368	0.917547	0.885845	0.894234	0.863683	0.792423	0.945052	0.854611	0.820868	0.841188	0.899715	0.911318	0.965642	0.72815	0.882962	0.915511	0.859581	0.780639	0.898829	0.983406	0.903271	0.847286	0.675389	0.885861	0.835325	0.950085	0.871287	0.84918	0.794639	0.826812	0.992186
VINBLASTINE	0.469057	0.498337	0.672708	0.550056	0.89063	0.59603	0.926855	0.53945	0.919843	0.772052	0.644812	0.726864	0.930741	0.850967	0.950812	0.436221	0.798377	0.704536	0.329975	0.665189	0.877906	0.652577	0.763243	0.847484	0.75253	0.665091	0.667832	0.705155	0.37049	0.687636	0.80976	0.595881	0.464253
CISPLATIN	0.921178	0.923848	0.788439	0.913906	0.963627	0.798172	0.975598	0.899559	0.94482	0.92565	0.91586	0.846222	0.93878	0.962058	0.912523	0.891948	0.839163	0.899369	0.90486	0.950771	0.974643	0.920739	0.825539	0.95899	0.969711	0.965049	0.832088	0.84517	0.722002	0.834261	0.814011	0.913729	0.972162
CYTARABINE	0.849394	0.918842	0.628724	0.527223	0.961595	0.409652	0.885946	0.709002	0.667067	0.87136	0.792834	0.66396	0.927414	0.845086	0.880808	0.674627	0.709532	0.920156	0.856845	0.740214	0.884074	0.796215	0.947759	0.944518	0.903704	0.779395	0.788315	0.908935	0.60008	0.642007	0.558159	0.769486	0.873916
DOCETAXEL	0.720416	0.768744	0.79193	0.551663	0.783993	0.671898	0.946558	0.692552	0.837072	0.901656	0.807951	0.777493	0.92774	0.857499	0.94328	0.692081	0.859964	0.821964	0.592775	0.613736	0.896471	0.846325	0.977186	0.849486	0.765352	0.80519	0.797748	0.821075	0.327842	0.892108	0.735221	0.828279	0.727127
METHOTREXATE	0.963921	0.97281	0.977235	0.979754	0.8412	0.964649	0.972355	0.913057	0.98154	0.964568	0.975192	0.977568	0.98509	0.977458	0.98407	0.829403	0.984607	0.981885	0.818918	0.983188	0.968599	0.958739	0.977186	0.930118	0.985952	0.904673	0.978911	0.977878	0.960005	0.924776	0.763243	0.885035	0.990365
TRETINOIN	0.967966	0.823665	0.967114	0.885129	0.850271	0.984822	0.960408	0.945282	0.892521	0.947942	0.894505	0.903601	0.97831	0.982177	0.983587	0.9774	0.984447	0.981389	0.966693	0.975631	0.979025	0.983406	0.977143	0.951479	0.960649	0.98396	0.878304	0.971386	0.986579	0.910243	0.949739	0.973846	0.989048
GEFITINIB	0.979188	0.887569	0.925901	0.979897	0.827662	0.984822	0.946204	0.974912	0.829512	0.903023	0.926609	0.9566	0.972596	0.977767	0.958196	0.985979	0.966945	0.985007	0.97025	0.975507	0.975403	0.977745	0.851653	0.942843	0.961192	0.973106	0.935843	0.983676	0.954595	0.438533	0.949034	0.977387	0.991073
NAVITOCLAX	0.979479	0.843992	0.937794	0.927168	0.926355	0.96594	0.868426	0.978496	0.88943	0.923488	0.870286	0.891937	0.827965	0.939324	0.89682	0.910516	0.963665	0.914141	0.96496	0.954284	0.931189	0.941337	0.924093	0.945284	0.986234	0.9823	0.894244	0.979121	0.981345	0.854613	0.913969	0.970006	0.956944
VORINOSTAT	0.876615	0.784372	0.716559	0.646884	0.815024	0.641647	0.800956	0.692385	0.851873	0.825938	0.786051	0.922077	0.948597	0.897475	0.883525	0.757257	0.707759	0.879207	0.776759	0.566099	0.892719	0.756466	0.774168	0.906255	0.780119	0.859738	0.86499	0.765675	0.731469	0.792043	0.797083	0.668393	0.547459
NILOTINIB	0.981359	0.958599	0.975337	0.944002	0.969837	0.983899	0.976768	0.986574	0.983704	0.897808	0.930412	0.94542	0.969933	0.982311	0.972202	0.981849	0.984051	0.982277	0.977673	0.975223	0.980671	0.983406	0.972144	0.976982	0.967915	0.957309	0.975714	0.981454	0.976146	0.943225	0.955843	0.960577	0.992212
REFAMETINIB	0.848645	0.925676	0.885524	0.829338	0.757073	0.697426	0.865221	0.581138	0.756027	0.884918	0.872289	0.841273	0.962919	0.587303	0.731222	0.822984	0.8785	0.756317	0.748948	0.682258	0.543237	0.858986	0.890955	0.935552	0.850149	0.88024	0.88261	0.960868	0.473444	0.95341	0.884786	0.834629	0.983245
PD-184352	0.970362	0.895403	0.79295	0.83353	0.82199	0.830191	0.900816	0.601771	0.804712	0.727887	0.8337	0.884528	0.921537	0.846827	0.94273	0.822063	0.872846	0.762882	0.818509	0.744901	0.601206	0.89115	0.770949	0.884868	0.855888	0.881499	0.763144	0.956695	0.690873	0.85049	0.925566	0.960624	0.935653
TEMSIROLIMUS	0.927885	0.851074	0.671937	0.682371	0.734671	0.737649	0.870532	0.708391	0.873449	0.67449	0.672037	0.874648	0.874738	0.946579	0.967151	0.966916	0.932578	0.956573	0.885356	0.78989	0.896251	0.722297	0.649057	0.9426	0.904117	0.894119	0.753107	0.912096	0.844043	0.853112	0.80883	0.933592	0.896481
OLAPARIB	0.969131	0.979572	0.974889	0.946496	0.947366	0.932712	0.978844	0.986353	0.983925	0.898624	0.962765	0.972727	0.98509	0.965057	0.980988	0.981234	0.935692	0.980756	0.987404	0.969563	0.971574	0.983319	0.947572	0.976494	0.972041	0.984214	0.969863	0.916202	0.930395	0.966909	0.884912	0.963896	0.992208
VELIPARIB	0.975625	0.978187	0.961655	0.971416	0.952038	0.970022	0.968721	0.983428	0.979819	0.898875	0.951068	0.966374	0.963378	0.981976	0.98432	0.981255	0.979997	0.984183	0.988862	0.97271	0.978588	0.982744	0.927688	0.976953	0.983442	0.967461	0.955166	0.979886	0.986434	0.96999	0.931038	0.975442	0.992208
BOSUTINIB	0.955089	0.936058	0.973621	0.939096	0.897221	0.957456	0.981848	0.974962	0.977329	0.758054	0.932372	0.913899	0.940523	0.982305	0.98082	0.985973	0.975726	0.984722	0.918387	0.888725	0.965152	0.963344	0.739358	0.976987	0.977842	0.913472	0.808357	0.986239	0.986152	0.426925	0.917581	0.977306	0.989442
LENALIDOMIDE	0.978639	0.978391	0.955307	0.98763	0.928704	0.982723	0.981319	0.975948	0.98369	0.924081	0.957522	0.976032	0.960195	0.982139	0.971241	0.974271	0.983325	0.982463	0.977605	0.975665	0.979002	0.973258	0.918478	0.976987	0.961616	0.9782	0.968142	0.986898	0.9823	0.975483	0.977298	0.978621	0.990787
AXITINIB	0.964433	0.956232	0.966634	0.853745	0.968152	0.949647	0.977822	0.967275	0.980816	0.95557	0.912065	0.921876	0.980402	0.982164	0.9418	0.955005	0.975459	0.984915	0.956865	0.926853	0.979671	0.811296	0.802938	0.975795	0.936858	0.948641	0.977598	0.986815	0.984916	0.968902	0.972196	0.956896	0.876436
AZD7762	0.586889	0.885853	0.728495	0.746044	0.829109	0.552297	0.931687	0.799636	0.849998	0.723818	0.797802	0.80184	0.899142	0.833769	0.948234	0.540673	0.477064	0.906109	0.832223	0.78823	0.898333	0.695715	0.579362	0.884461	0.811886	0.639083	0.447869	0.821247	0.855917	0.6901	0.490876	0.704225	0.717448
GW 441756	0.957741	0.950112	0.949427	0.951281	0.947774	0.92891	0.975408	0.954647	0.903539	0.940526	0.957014	0.926467	0.98021	0.96935	0.980032	0.864685	0.897856	0.982096	0.983172	0.961676	0.980794	0.826042	0.632029	0.976987	0.976189	0.97009	0.909048	0.983063	0.979349	0.951389	0.968972	0.981007	0.977554
LESTAURTINIB	0.537062	0.934766	0.859877	0.673126	0.670244	0.661881	0.881246	0.817906	0.872613	0.964306	0.823041	0.959729	0.940508	0.874708	0.843548	0.830537	0.735619	0.882578	0.795349	0.72935	0.798655	0.893623	0.891889	0.872095	0.708079	0.57082	0.58763	0.893078	0.592096	0.74585	0.720773	0.701472	0.541671
SB-216763	0.959183	0.956661	0.974138	0.959274	0.957734	0.961417	0.981604	0.980292	0.983748	0.967073	0.925735	0.972305	0.98509	0.980745	0.879198	0.979104	0.976308	0.96912	0.956896	0.976573	0.980508	0.983406	0.974944	0.960962	0.978485	0.970602	0.944409	0.983512	0.982073	0.956427	0.908892	0.958318	0.991564
TANESPIMYCIN	0.631289	0.650049	0.618795	0.338193	0.824542	0.600232	0.932617	0.577024	0.839382	0.957269	0.961535	0.725796	0.949319	0.640586	0.759728	0.567813	0.761099	0.619692	0.551056	0.664102	0.73259	0.797834	0.977186	0.881075	0.809554	0.537123	0.459504	0.83041	0.268359	0.872355	0.624901	0.690869	0.910142
VX-702	0.96133	0.944074	0.953933	0.968833	0.954384	0.984596	0.960275	0.986947	0.981053	0.967298	0.961413	0.977232	0.98509	0.982147	0.983851	0.985571	0.983112	0.984576	0.978315	0.98477	0.981093	0.983185	0.956021	0.972096	0.987318	0.98425	0.979628	0.986897	0.984835	0.974705	0.94526	0.974903	0.992212
MOTESANIB	0.981359	0.848709	0.930403	0.930343	0.949127	0.97851	0.981751	0.952437	0.981479	0.924983	0.978155	0.95032	0.98236	0.980643	0.982584	0.881895	0.965335	0.971841	0.983834	0.975714	0.975697	0.901994	0.970097	0.975048	0.967281	0.981987	0.918504	0.969675	0.957064	0.851541	0.968982	0.928125	0.992168
KU-55933	0.935122	0.887527	0.917229	0.892998	0.902205	0.97567	0.976596	0.898269	0.960177	0.945919	0.912158	0.908519	0.9849	0.948814	0.977302	0.975475	0.979399	0.979101	0.980192	0.960169	0.906827	0.954122	0.977186	0.976987	0.979023	0.953925	0.921246	0.978146	0.94591	0.973214	0.927475	0.939935	0.990877
ELESCLOMOL	0.522531	0.832147	0.477342	0.537305	0.640472	0.570031	0.954349	0.794828	0.75701	0.47763	0.426788	0.664964	0.703986	0.648928	0.680768	0.842776	0.707519	0.94097	0.861837	0.562916	0.925722	0.345625	0.381141	0.976987	0.857228	0.497822	0.492637	0.779702	0.605613	0.672946	0.701107	0.975051	0.668671
AFATINIB	0.975242	0.826965	0.974335	0.967588	0.750547	0.984418	0.852273	0.986117	0.604529	0.842785	0.915831	0.973805	0.979733	0.981083	0.975147	0.983692	0.933672	0.98095	0.990022	0.974103	0.948015	0.966739	0.686819	0.936688	0.852447	0.983743	0.978857	0.983322	0.903269	0.095118	0.958229	0.879767	0.992213
VISMODEGIB	0.981359	0.966217	0.966175	0.974774	0.964576	0.984797	0.972447	0.97073	0.983851	0.946018	0.973474	0.975979	0.98509	0.982311	0.984354	0.977238	0.9779	0.98326	0.982128	0.968506	0.980683	0.983406	0.971524	0.975966	0.930773	0.983992	0.974618	0.984131	0.942222	0.967672	0.90631	0.965045	0.992213
PLX-4720	0.976545	0.840717	0.969494	0.914823	0.959667	0.979679	0.980125	0.971414	0.983817	0.955424	0.968889	0.868275	0.968537	0.980867	0.979008	0.957647	0.983453	0.969643	0.985023	0.950817	0.976042	0.978109	0.97682	0.961107	0.961739	0.915512	0.888001	0.977241	0.94494	0.833399	0.940312	0.980708	0.992213
BX-795	0.924801	0.920467	0.890023	0.661931	0.86218	0.851902	0.919332	0.8395	0.964055	0.908702	0.844049	0.922905	0.916914	0.855529	0.853385	0.919452	0.921223	0.949572	0.913405	0.872855	0.958564	0.96864	0.936259	0.963381	0.968721	0.826916	0.83767	0.942555	0.690792	0.917459	0.873501	0.895235	0.778133
KU-57788	0.951797	0.966655	0.896003	0.912425	0.866569	0.941501	0.972438	0.935282	0.964506	0.955693	0.971228	0.929133	0.984694	0.914554	0.974484	0.983307	0.95356	0.973264	0.982194	0.973685	0.943647	0.951582	0.977186	0.976987	0.985119	0.932786	0.95436	0.981817	0.877515	0.89287	0.955	0.97015	0.983542
SL 0101-1	0.968093	0.920765	0.941167	0.979187	0.963167	0.972227	0.948783	0.970729	0.983908	0.955887	0.980305	0.930371	0.98509	0.978928	0.977834	0.975183	0.981604	0.97482	0.987091	0.984757	0.960413	0.983406	0.977054	0.972827	0.939997	0.981393	0.878117	0.973865	0.984927	0.936632	0.946522	0.966722	0.992213
DORAMAPIMOD	0.931274	0.942687	0.899902	0.893432	0.919585	0.944547	0.976963	0.927283	0.982006	0.939944	0.9454	0.801998	0.98241	0.977479	0.959122	0.979316	0.971417	0.974426	0.989661	0.921295	0.955003	0.915352	0.967923	0.966408	0.968474	0.97029	0.957963	0.983039	0.975371	0.979867	0.973949	0.955113	0.988364
JNK INHIBITOR VIII	0.973535	0.913586	0.891957	0.95898	0.967075	0.968875	0.972374	0.97701	0.983925	0.929511	0.981977	0.962602	0.979968	0.981262	0.984326	0.985675	0.981356	0.97856	0.989937	0.957293	0.976133	0.967411	0.971125	0.976838	0.97	0.975462	0.89289	0.980308	0.949063	0.971469	0.913727	0.931704	0.992213
681640	0.972989	0.963227	0.930999	0.962738	0.923674	0.984744	0.977443	0.974733	0.968636	0.967836	0.906419	0.88343	0.985021	0.956992	0.975717	0.957608	0.977537	0.902858	0.945366	0.952229	0.957434	0.983406	0.977039	0.961441	0.959893	0.940502	0.743384	0.949258	0.957392	0.956221	0.931606	0.906166	0.98679
NUTLIN-3A (-)	0.980696	0.948285	0.96193	0.946062	0.945144	0.980313	0.966137	0.959042	0.977586	0.959634	0.94832	0.968766	0.976368	0.972566	0.967756	0.895879	0.967875	0.858909	0.987564	0.971588	0.978877	0.884551	0.906041	0.937788	0.966106	0.97569	0.904469	0.982274	0.985049	0.909426	0.956432	0.969346	0.992093
MIRIN	0.922864	0.731175	0.811568	0.844989	0.892415	0.794684	0.910283	0.916929	0.814546	0.90382	0.94477	0.959868	0.900339	0.842883	0.979895	0.950627	0.907283	0.933718	0.967289	0.831004	0.953368	0.976721	0.85079	0.856893	0.921906	0.959068	0.778949	0.965328	0.778967	0.951922	0.831126	0.977118	0.740942
PD-173074	0.976447	0.957628	0.889203	0.939922	0.960984	0.984822	0.981408	0.981175	0.983707	0.944119	0.967228	0.915734	0.98509	0.981871	0.983139	0.975553	0.981472	0.982582	0.990371	0.984519	0.920522	0.978121	0.97713	0.968153	0.985824	0.969449	0.914579	0.985747	0.944994	0.960789	0.981659	0.960892	0.991938
ZM-447439	0.960048	0.938625	0.911336	0.782965	0.906568	0.956386	0.943448	0.918312	0.933617	0.927784	0.918648	0.947687	0.969694	0.970633	0.983361	0.946822	0.945519	0.892834	0.978241	0.871833	0.949976	0.979978	0.862123	0.923679	0.964169	0.905439	0.906449	0.847551	0.910409	0.926697	0.963563	0.902762	0.896898
RO-3306	0.96188	0.97043	0.968436	0.783716	0.9571	0.978027	0.945997	0.954703	0.963246	0.95646	0.820983	0.893502	0.984855	0.974105	0.851931	0.984161	0.960312	0.920608	0.89691	0.924866	0.968989	0.893	0.924839	0.949194	0.9833	0.97327	0.914601	0.976068	0.974158	0.948019	0.929071	0.963641	0.948639
MK-2206	0.787397	0.767748	0.889286	0.66919	0.796279	0.92202	0.856423	0.877572	0.836838	0.856392	0.840252	0.786215	0.882813	0.975556	0.940537	0.956082	0.910855	0.968719	0.979247	0.766746	0.88613	0.571228	0.657969	0.951381	0.960814	0.938559	0.919782	0.974268	0.725222	0.964075	0.85515	0.870516	0.98742
PALBOCICLIB	0.970086	0.886536	0.780801	0.777962	0.936873	0.876751	0.978226	0.847311	0.917238	0.854169	0.878014	0.974164	0.90917	0.895901	0.905836	0.909951	0.906969	0.773355	0.842251	0.966403	0.90341	0.884102	0.764087	0.741056	0.805176	0.863852	0.647893	0.94788	0.983929	0.84262	0.817158	0.780687	0.951298
NVP-BEZ235	0.835992	0.48163	0.648757	0.582887	0.706062	0.720838	0.731689	0.716577	0.667914	0.724135	0.58946	0.673902	0.901869	0.787552	0.683023	0.549759	0.703022	0.850581	0.733492	0.747128	0.86745	0.739623	0.487453	0.923408	0.727046	0.799187	0.605669	0.85458	0.201103	0.790204	0.263293	0.734214	0.818878
GDC-0941	0.921408	0.765552	0.844818	0.617413	0.647454	0.932743	0.845256	0.780164	0.542862	0.945921	0.771186	0.716029	0.866513	0.928658	0.933348	0.983432	0.893789	0.970755	0.916454	0.734688	0.81945	0.683451	0.957103	0.955594	0.987385	0.878895	0.806775	0.981684	0.627032	0.948276	0.856732	0.817188	0.969758
AZD8055	0.794704	0.742799	0.688754	0.622815	0.734569	0.837832	0.831677	0.737073	0.762118	0.77415	0.809203	0.753976	0.927418	0.7437	0.808869	0.910915	0.818564	0.944158	0.835732	0.797585	0.850458	0.743285	0.903216	0.910425	0.799786	0.79495	0.656692	0.939928	0.462794	0.844697	0.688742	0.80909	0.854994
PD-0325901	0.918329	0.934136	0.632245	0.878028	0.811513	0.511466	0.975639	0.550897	0.885897	0.904588	0.905652	0.872502	0.971163	0.785928	0.910296	0.719245	0.828259	0.710982	0.89487	0.640469	0.619855	0.742624	0.611612	0.923034	0.91415	0.990129	0.82291	0.981952	0.222047	0.961741	0.789654	0.877017	0.982606
SB-590885	0.981359	0.974522	0.967433	0.949252	0.970437	0.983175	0.982144	0.985582	0.983925	0.951563	0.976452	0.900301	0.98509	0.972769	0.977346	0.98528	0.983148	0.983496	0.990318	0.984117	0.950007	0.98339	0.976808	0.976741	0.979939	0.975501	0.979081	0.986783	0.974787	0.965984	0.977815	0.972492	0.989802
SELUMETINIB	0.97126	0.907111	0.940458	0.975061	0.907276	0.980372	0.978928	0.838074	0.859195	0.899727	0.888429	0.943645	0.979849	0.771443	0.977031	0.963622	0.90498	0.689321	0.952108	0.957758	0.635857	0.956095	0.734481	0.810844	0.90731	0.945178	0.728605	0.87363	0.802129	0.897662	0.959755	0.883143	0.992046
CCT007093	0.919368	0.921632	0.954198	0.984521	0.89579	0.975506	0.98197	0.902326	0.936817	0.962395	0.984351	0.977568	0.967372	0.976111	0.958547	0.985895	0.984607	0.982027	0.987988	0.985169	0.980197	0.981529	0.908435	0.97691	0.987619	0.921432	0.976913	0.930048	0.98635	0.975988	0.960654	0.948402	0.992213
EHT 1864	0.759564	0.933321	0.904092	0.967307	0.926291	0.979004	0.959154	0.947131	0.918582	0.937239	0.985299	0.916254	0.966242	0.967887	0.971136	0.980202	0.984524	0.952394	0.989136	0.974256	0.967691	0.94802	0.901705	0.968023	0.954769	0.956002	0.95899	0.862948	0.982492	0.938858	0.976534	0.892226	0.910449
CETUXIMAB, ERBITUX	0.960044	0.961574	0.877849	0.946271	0.839322	0.973295	0.960621	0.95868	0.950731	0.970873	0.971461	0.940715	0.953006	0.95716	0.929801	0.983845	0.97266	0.951948	0.983071	0.975267	0.95009	0.937787	0.901349	0.969077	0.983594	0.947948	0.974934	0.980449	0.964734	0.969645	0.949646	0.940145	0.990874
PF-4708671	0.946203	0.906715	0.919488	0.910582	0.952228	0.985184	0.944651	0.959931	0.901027	0.867974	0.985485	0.975336	0.880609	0.944104	0.941536	0.986007	0.984378	0.978992	0.987605	0.980832	0.915394	0.974022	0.907325	0.970925	0.978185	0.910507	0.968269	0.8483	0.900769	0.977053	0.98049	0.706617	0.957522
SERDEMETAN	0.837665	0.859286	0.940162	0.831634	0.905599	0.860393	0.886916	0.860959	0.925608	0.737895	0.962322	0.904664	0.804393	0.838011	0.951647	0.914596	0.850024	0.818534	0.91866	0.869229	0.877836	0.941553	0.886178	0.892992	0.947475	0.828901	0.925939	0.771414	0.934071	0.882143	0.843193	0.558976	0.93609
TW-37	0.618205	0.720069	0.663522	0.395942	0.77485	0.524103	0.748886	0.548012	0.570599	0.679818	0.846403	0.528984	0.436503	0.709669	0.605637	0.658141	0.571657	0.57849	0.641142	0.502718	0.905831	0.375335	0.630596	0.72707	0.863426	0.56093	0.609359	0.639238	0.597513	0.510214	0.501287	0.473412	0.400489
CCT018159	0.964843	0.979226	0.88875	0.951005	0.9143	0.910188	0.930924	0.842523	0.910365	0.930918	0.959512	0.913242	0.959735	0.858344	0.872398	0.90691	0.975996	0.905243	0.865127	0.959434	0.924267	0.983316	0.914389	0.935102	0.928614	0.770391	0.880321	0.867252	0.911152	0.800007	0.839979	0.920498	0.934302
RUCAPARIB	0.853634	0.937271	0.959226	0.948989	0.941317	0.953878	0.934989	0.953115	0.962914	0.891878	0.985485	0.977465	0.982021	0.950297	0.9183	0.986001	0.982493	0.966814	0.954063	0.98714	0.941694	0.983406	0.918268	0.966984	0.98503	0.925879	0.943726	0.783862	0.974588	0.949603	0.982564	0.946218	0.991433
TAMOXIFEN	0.975744	0.980722	0.952824	0.936509	0.901208	0.981784	0.967611	0.978393	0.984576	0.97082	0.980931	0.962957	0.96436	0.960128	0.973365	0.984105	0.968577	0.983232	0.980883	0.97293	0.97303	0.94603	0.969847	0.926788	0.986162	0.9533	0.962513	0.984988	0.980412	0.94468	0.981541	0.916992	0.985539
PFI-1	0.92967	0.951955	0.90015	0.897301	0.900769	0.77424	0.773346	0.924773	0.982585	0.873962	0.939776	0.971681	0.95867	0.828263	0.942212	0.968812	0.925833	0.886588	0.897906	0.922288	0.941108	0.874489	0.807805	0.925415	0.910022	0.948328	0.920889	0.964567	0.765834	0.94861	0.906604	0.814432	0.895676
IOX2	0.981074	0.946543	0.97138	0.98317	0.9668	0.960615	0.961603	0.969295	0.981675	0.970871	0.977993	0.974091	0.98224	0.970677	0.98237	0.970571	0.982647	0.914097	0.977885	0.980124	0.974592	0.982048	0.97367	0.970415	0.983271	0.962722	0.978232	0.984955	0.984916	0.980741	0.977463	0.95859	0.991684
YK-4-279	0.786441	0.685481	0.726977	0.865914	0.965257	0.639788	0.813224	0.704825	0.921189	0.913838	0.91228	0.812738	0.961574	0.855577	0.862557	0.557317	0.829629	0.852856	0.689369	0.820167	0.915003	0.851821	0.898597	0.807709	0.887367	0.773466	0.713088	0.755111	0.593215	0.883599	0.77787	0.719482	0.715337
(5Z)-7-OXOZEAENOL	0.874075	0.824018	0.759167	0.828745	0.772599	0.675928	0.824864	0.745191	0.897264	0.707565	0.758364	0.841196	0.822928	0.526989	0.530206	0.866762	0.789806	0.789245	0.921234	0.724381	0.855371	0.763209	0.700862	0.766654	0.839511	0.83032	0.719255	0.806302	0.68187	0.79708	0.880146	0.843374	0.793059
PIPERLONGUMINE	0.9363	0.967238	0.816787	0.776874	0.866096	0.711634	0.82256	0.81622	0.910173	0.653734	0.783018	0.843337	0.787709	0.804409	0.744355	0.781474	0.846321	0.842521	0.919601	0.790638	0.921213	0.825369	0.721228	0.82754	0.976878	0.860945	0.801881	0.807386	0.733118	0.780572	0.811477	0.88781	0.813753
APO866, FK866	0.848025	0.972607	0.551617	0.606145	0.963987	0.297692	0.594905	0.69723	0.968898	0.695496	0.918751	0.89024	0.960903	0.889468	0.418836	0.729433	0.759217	0.957534	0.185116	0.724105	0.978555	0.922292	0.809486	0.825188	0.961276	0.791117	0.930424	0.813829	0.37456	0.861406	0.769651	0.666099	0.738239
TALAZOPARIB	0.510981	0.926136	0.813922	0.721512	0.934304	0.545404	0.751501	0.941825	0.454922	0.869714	0.944392	0.862949	0.835707	0.88167	0.770913	0.782681	0.690765	0.755758	0.563306	0.865195	0.81535	0.927544	0.939026	0.870973	0.96183	0.838794	0.659146	0.316129	0.505716	0.947385	0.4846	0.560504	0.916953
RTRAIL	0.774925	0.913491	0.958488	0.965253	0.861231	0.978531	0.977898	0.835941	0.627777	0.965309	0.930339	0.849854	0.983216	0.82342	0.976206	0.339063	0.941536	0.955817	0.918362	0.933331	0.870654	0.950306	0.96611	0.966345	0.94433	0.538473	0.939438	0.893191	0.985135	0.978697	0.931877	0.960745	0.991626
UNC1215	0.980228	0.989536	0.970922	0.982128	0.910961	0.98154	0.979976	0.979583	0.982516	0.964199	0.98366	0.96406	0.983311	0.975955	0.900142	0.984391	0.979695	0.983228	0.989606	0.959804	0.978329	0.983541	0.966621	0.971741	0.978996	0.979963	0.978085	0.969516	0.985155	0.978697	0.978471	0.967814	0.991439
UNC0642	0.976812	0.989224	0.973109	0.977229	0.952071	0.981296	0.979792	0.983187	0.984423	0.968642	0.983783	0.956142	0.983159	0.97876	0.973344	0.981698	0.982019	0.982916	0.920062	0.982929	0.863408	0.984908	0.973518	0.971337	0.982964	0.980578	0.978052	0.944186	0.982424	0.970626	0.981454	0.956867	0.991072
SGC0946	0.96929	0.988093	0.961736	0.983189	0.952408	0.982877	0.979976	0.981622	0.985779	0.971151	0.98375	0.960246	0.9829	0.970534	0.946721	0.984124	0.981935	0.978551	0.986769	0.982641	0.883695	0.984056	0.97367	0.966288	0.985081	0.978332	0.97837	0.970707	0.985131	0.978697	0.981532	0.952242	0.983912
ICL1100013	0.829444	0.779348	0.740004	0.499075	0.835505	0.584542	0.885938	0.857119	0.913537	0.695228	0.712015	0.762483	0.632237	0.632344	0.862166	0.398075	0.773964	0.90411	0.572434	0.81397	0.785401	0.914586	0.767253	0.750586	0.838713	0.834715	0.831214	0.826295	0.320084	0.615874	0.525208	0.438594	0.906957
XAV-939	0.947855	0.937281	0.770953	0.781985	0.819687	0.966044	0.917331	0.971746	0.964129	0.851286	0.964095	0.872608	0.801775	0.904007	0.931746	0.720384	0.970339	0.965141	0.955458	0.969707	0.890685	0.891105	0.909975	0.947977	0.986312	0.939943	0.962841	0.977884	0.935975	0.973759	0.955402	0.924053	0.979709
TRAMETINIB	0.822237	0.742712	0.516723	0.62944	0.642057	0.448335	0.781247	0.442638	0.699408	0.639321	0.897477	0.761831	0.954038	0.327978	0.646924	0.185502	0.708431	0.300699	0.268546	0.623112	0.134668	0.630505	0.533457	0.593551	0.762502	0.77042	0.614902	0.940484	0.243031	0.874807	0.563648	0.636158	0.987562
DABRAFENIB	0.958749	0.987927	0.958467	0.955736	0.9668	0.979779	0.97583	0.983197	0.986253	0.94415	0.970364	0.956522	0.983311	0.896671	0.899095	0.978922	0.977831	0.814016	0.981862	0.969978	0.836652	0.969351	0.966946	0.955196	0.929176	0.906214	0.887459	0.946522	0.978969	0.966848	0.941642	0.978578	0.978388
TEMOZOLOMIDE	0.981348	0.983694	0.974984	0.972522	0.952688	0.981845	0.973192	0.983183	0.986253	0.961905	0.983469	0.968992	0.9799	0.979567	0.97426	0.984054	0.979838	0.974107	0.988691	0.97991	0.964062	0.981701	0.960694	0.921956	0.986312	0.977545	0.938444	0.982511	0.985155	0.969279	0.981472	0.977902	0.986897
BLEOMYCIN (50 UM)	0.493001	0.844238	0.85966	0.334998	0.84095	0.1961	0.657605	0.914723	0.541473	0.707059	0.864091	0.78183	0.771463	0.77669	0.735972	0.312904	0.716895	0.70214	0.294594	0.63325	0.856337	0.862272	0.760336	0.795932	0.978616	0.885385	0.734866	0.600613	0.078691	0.707921	0.581068	0.395233	0.886377
SN-38	0.740089	0.708256	0.797445	0.612646	0.891436	0.451024	0.660545	0.770297	0.401375	0.634316	0.891158	0.76689	0.875563	0.846008	0.755382	0.616819	0.414161	0.517153	0.796389	0.541475	0.923705	0.902122	0.864564	0.689989	0.926847	0.850901	0.524144	0.615043	0.565282	0.705806	0.747589	0.446497	0.90434
PEVONEDISTAT	0.889942	0.708423	0.853709	0.633488	0.953571	0.646859	0.858827	0.731521	0.778872	0.931222	0.937549	0.864748	0.973698	0.813183	0.949616	0.666744	0.861596	0.837098	0.98622	0.868227	0.85542	0.971477	0.89503	0.88733	0.917281	0.77454	0.883658	0.853873	0.54477	0.968793	0.7773	0.605022	0.918944
PFI-3	0.98313	0.981727	0.960475	0.980667	0.896138	0.982654	0.963232	0.978863	0.984025	0.969654	0.978898	0.955586	0.98218	0.979814	0.981843	0.984393	0.979866	0.983232	0.984593	0.982636	0.976311	0.984304	0.972403	0.9481	0.986312	0.982074	0.973243	0.977399	0.985155	0.972734	0.979986	0.948281	0.983348
CAMPTOTHECIN	0.90691	0.821446	0.961984	0.939384	0.975585	0.831641	0.856525	0.876483	0.667971	0.936217	0.960154	0.774417	0.96065	0.947738	0.890526	0.831701	0.872522	0.765913	0.782121	0.823192	0.932696	0.972433	0.927848	0.849097	0.977061	0.935772	0.741771	0.715312	0.885392	0.9145	0.740287	0.602021	0.980394
IRINOTECAN	0.88031	0.730109	0.965662	0.929938	0.979811	0.873451	0.968059	0.941097	0.708312	0.909778	0.965741	0.830125	0.970058	0.939779	0.915534	0.892407	0.872328	0.842254	0.882974	0.747825	0.889148	0.975679	0.929717	0.904241	0.972091	0.940325	0.832846	0.815032	0.929083	0.925575	0.85172	0.661234	0.969143
OXALIPLATIN	0.967094	0.820851	0.97332	0.971659	0.979637	0.901637	0.972405	0.962268	0.947872	0.946195	0.982411	0.928165	0.971205	0.93543	0.966134	0.892257	0.966093	0.949619	0.949782	0.923268	0.954762	0.967948	0.939212	0.949911	0.963605	0.974331	0.96033	0.944949	0.929864	0.918695	0.939842	0.92728	0.962314
FULVESTRANT	0.980751	0.963903	0.976494	0.981536	0.920162	0.983452	0.969085	0.98164	0.979075	0.94103	0.982562	0.975053	0.976945	0.966187	0.946096	0.989818	0.978474	0.983335	0.99018	0.985066	0.966473	0.96178	0.963252	0.967002	0.928292	0.967356	0.97692	0.976735	0.988196	0.968198	0.983932	0.943172	0.978933
EPZ004777	0.964309	0.971392	0.962837	0.982426	0.975212	0.982998	0.979209	0.983296	0.9616	0.960151	0.977992	0.97401	0.956472	0.959595	0.927782	0.981323	0.978502	0.977147	0.987166	0.979948	0.96448	0.968461	0.966298	0.948175	0.969827	0.966326	0.978648	0.98146	0.98119	0.963799	0.978683	0.959298	0.975891
UPROSERTIB	0.836746	0.790707	0.90437	0.900981	0.972836	0.967585	0.837867	0.890775	0.757853	0.863265	0.880518	0.7668	0.884055	0.942333	0.936432	0.781964	0.935191	0.962107	0.95149	0.839019	0.965379	0.859837	0.809862	0.90107	0.97377	0.851403	0.945685	0.926261	0.883222	0.940427	0.870974	0.870432	0.973481
ALPELISIB	0.964161	0.737926	0.919523	0.98225	0.969812	0.985049	0.924662	0.961191	0.856237	0.965995	0.982535	0.881908	0.933038	0.970753	0.967467	0.863268	0.969764	0.957284	0.959346	0.918756	0.945002	0.943442	0.893139	0.951239	0.977842	0.896075	0.966639	0.979784	0.936933	0.944958	0.904754	0.897715	0.964752
TASELISIB	0.875063	0.474617	0.846167	0.887216	0.903031	0.956799	0.813041	0.854733	0.643518	0.948459	0.864518	0.793288	0.911045	0.939884	0.968857	0.675861	0.885898	0.925056	0.865954	0.746956	0.907325	0.840541	0.767285	0.853612	0.975321	0.820207	0.928057	0.949041	0.75299	0.850177	0.764795	0.70876	0.975687
EPZ-5676	0.980287	0.981669	0.975773	0.99264	0.977435	0.98515	0.983316	0.97936	0.97514	0.973053	0.983403	0.959005	0.979007	0.960134	0.967491	0.990899	0.982837	0.981906	0.988234	0.983739	0.968346	0.979474	0.966017	0.969434	0.973599	0.97998	0.967609	0.986087	0.983318	0.965241	0.983664	0.978859	0.973806
SCH772984, CS-1421	0.954002	0.755687	0.876387	0.926525	0.853109	0.875846	0.967881	0.830896	0.836543	0.878371	0.941866	0.888603	0.977408	0.897455	0.778334	0.711976	0.890055	0.762088	0.89466	0.883837	0.906175	0.97786	0.808533	0.902684	0.915964	0.824159	0.856606	0.975312	0.772936	0.8147	0.893013	0.897304	0.972616
DACTINOMYCIN	0.98301	0.297696	0.977197	0.978143	0.976256	0.980754	0.976854	0.937845	0.970701	0.970595	0.941643	0.966315	0.763917	0.594525	0.962002	0.903826	0.920505	0.980233	0.948407	0.402277	0.949109	0.960107	0.962927	0.956872	0.713944	0.980726	0.955402	0.937906	0.967196	0.935915	0.982525	0.888016	0.976816
