# Supplementary material for: Necroptosis Identifies Novel Molecular Phenotypes and Influences Tumor Immune Microenvironment of Lung Adenocarcinoma
Source: Front Immunol. 2022 Jul 14;13:934494. doi: 10.3389/fimmu.2022.934494 (PMC9331758; doi:10.3389/fimmu.2022.934494)
Supplement: Supplementary file 19 [file Table_5.xlsx]

## Sheet: Sheet1
id	Cluster
NCIH2342_LUNG	Cluster1
NCIH1563_LUNG	Cluster1
NCIH1437_LUNG	Cluster1
NCIH2122_LUNG	Cluster1
NCIH1395_LUNG	Cluster1
NCIH1573_LUNG	Cluster2
NCIH2291_LUNG	Cluster2
CORL105_LUNG	Cluster2
SKLU1_LUNG	Cluster2
NCIH2023_LUNG	Cluster2
NCIH1648_LUNG	Cluster2
NCIH1623_LUNG	Cluster2
HCC44_LUNG	Cluster2
CALU3_LUNG	Cluster2
NCIH2405_LUNG	Cluster2
HOP62_LUNG	Cluster2
NCIH2347_LUNG	Cluster3
NCIH2087_LUNG	Cluster3
NCIH2085_LUNG	Cluster3
NCIH1651_LUNG	Cluster3
NCIH1734_LUNG	Cluster3
NCIH2228_LUNG	Cluster3
NCIH1792_LUNG	Cluster3
NCIH1355_LUNG	Cluster3
NCIH1755_LUNG	Cluster3
NCIH1693_LUNG	Cluster3
NCIH441_LUNG	Cluster3
HCC78_LUNG	Cluster3
HCC827_LUNG	Cluster3
LXF289_LUNG	Cluster3
NCIH2009_LUNG	Cluster3
EKVX_LUNG	Cluster3
